# Supplementary material for: Hypomorphic SI genetic variants are associated with childhood chronic loose stools
Source: PLoS One. 2020 May 20;15(5):e0231891. doi: 10.1371/journal.pone.0231891 (PMC7239456; doi:10.1371/journal.pone.0231891)
Supplement: S1 Data — (XLSX) [file pone.0231891.s003.xlsx]

## Sheet: Sheet1
Gender	M = 2, F =1	Age	Race	Race Code	Ethnicity	Primary Problem	Time Length of Problem	Symptom Length	Average Pain Last Month	6 Pt VAS Pain	Pain Experienced per Day	Pain Events per Day	Pain Days per week	pain days/week	Number of Stools per Day	Days per Week of Diarrhea	Diarrhea days/wk	First Visit Question 8 Stool Picture When Diarrhea	5 Pt BSS	First Visit Question 9 Times Gas Experienced per Day	Gas / day	First Visit Question 10 Number of Days per Week of Gas	Gas days / wk	CSID SNaPshot - Variant 1	CSID SNaPshot - Variant 2	G1073D	V577G	R1124x	F1745C	Top 4	I1378S	Total SnPs	Any SNP	Hom	Comp Het	Simple Hets	WT no hets
Male	2	16	White - Not Hispanic	9	Not Hispanic or Latino	Diarrhea	Over a year	12	Hurts Whole Lot	4	All the time (constant pain)	3	One day per week	1	1	One day per week	1	Separate Hard Lumps	1	2 or more times per day	2	2-4 days per week	3	NONE SEEN	NONE SEEN	0	0	0	0	0	0	0	0	0	0	0	1
Male	2	15	White - Not Hispanic	9	Not Hispanic or Latino	Diarrhea	3-4 weeks	0.75	Hurts Even More	3	2 or more times per day	2	Every day	7	3	Every day	7	Separate Hard Lumps	1	All the time (constant pain)	3	Every day	7	NONE SEEN	NONE SEEN	0	0	0	0	0	0	0	0	0	0	0	1
Male	2	11	White - Not Hispanic	9	Not Hispanic or Latino	Diarrhea	Over a year	12	Hurts Little More	2	2 or more times per day	2	Every day	7	3	One day per week	1	Separate Hard Lumps	1	2 or more times per day	2	Every day	7	NONE SEEN	NONE SEEN	0	0	0	0	0	0	0	0	0	0	0	1
Female	1	16	White - Not Hispanic	9	Not Hispanic or Latino	Diarrhea	Over a year	12	Hurts Whole Lot	4	2 or more times per day	2	Every day	7	2	5-6 days per week	5	Lumpy Sausage-shaped	2	Never	0	Never	0	NONE SEEN	NONE SEEN	0	0	0	0	0	0	0	0	0	0	0	1
Female	1	16	White - Not Hispanic	9	Not Hispanic or Latino	Diarrhea	5-7 months	6	No Hurt	0	Never	0	Never	0	2	2-4 days per week	3	Smooth Sausage	3	2 or more times per day	2	5-6 days per week	5	NONE SEEN	NONE SEEN	0	0	0	0	0	0	0	0	0	0	0	1
Male	2	13	White - Not Hispanic	9	Not Hispanic or Latino	Diarrhea	Over a year	12	Hurts Little Bit	1	Never	0	One day per week	1	1	One day per week	1	Smooth Sausage	3	1 time per day	1	2-4 days per week	3	NONE SEEN	NONE SEEN	0	0	0	0	0	0	0	0	0	0	0	1
Female	1	15	White - Not Hispanic	9	Not Hispanic or Latino	Diarrhea	2-4 months	3	Hurts Even More	3	2 or more times per day	2	One day per week	1	2	One day per week	1	Smooth Sausage	3	All the time (constant pain)	3	2-4 days per week	3	NONE SEEN	NONE SEEN	0	0	0	0	0	0	0	0	0	0	0	1
Female	1	13	White - Not Hispanic	9	Not Hispanic or Latino	Diarrhea	5-7 months	6	Hurts Little More	2	1 time per day	1	2-4 days per week	3	1	2-4 days per week	3	Smooth Sausage	3	Never	0	Never	0	NONE SEEN	NONE SEEN	0	0	0	0	0	0	0	0	0	0	0	1
Male	2	7	White - Not Hispanic	9	Not Hispanic or Latino	Diarrhea	2-4 months	3	Hurts Little More	2	1 time per day	1	2-4 days per week	3	3	2-4 days per week	3	Smooth Sausage	3	2 or more times per day	2	2-4 days per week	3	NONE SEEN	NONE SEEN	0	0	0	0	0	0	0	0	0	0	0	1
Male	2	9	White - Not Hispanic	9	Not Hispanic or Latino	Diarrhea	Over a year	12	Hurts Even More	3	1 time per day	1	2-4 days per week	3	3	One day per week	1	Smooth Sausage	3	1 time per day	1	2-4 days per week	3	NONE SEEN	NONE SEEN	0	0	0	0	0	0	0	0	0	0	0	1
Male	2	17	White - Not Hispanic	9	Not Hispanic or Latino	Diarrhea	2-4 months	3	Hurts Little More	2	1 time per day	1	5-6 days per week	5	2	2-4 days per week	3	Smooth Sausage	3	1 time per day	1	2-4 days per week	3	NONE SEEN	NONE SEEN	0	0	0	0	0	0	0	0	0	0	0	1
Male	2	16	White - Not Hispanic	9	Not Hispanic or Latino	Diarrhea	Over a year	12	Hurts Even More	3	2 or more times per day	2	5-6 days per week	5	2	2-4 days per week	3	Smooth Sausage	3	1 time per day	1	2-4 days per week	3	NONE SEEN	NONE SEEN	0	0	0	0	0	0	0	0	0	0	0	1
Male	2	16	White - Not Hispanic	9	Not Hispanic or Latino	Diarrhea	2-4 months	3	Hurts Little More	2	1 time per day	1	5-6 days per week	5	4	Every day	7	Smooth Sausage	3	2 or more times per day	2	Every day	7	NONE SEEN	NONE SEEN	0	0	0	0	0	0	0	0	0	0	0	1
Male	2	12	White - Not Hispanic	9	Not Hispanic or Latino	Diarrhea	Over a year	12	Hurts Even More	3	2 or more times per day	2	5-6 days per week	5	4	2-4 days per week	3	Smooth Sausage	3	All the time (constant pain)	3	Every day	7	NONE SEEN	NONE SEEN	0	0	0	0	0	0	0	0	0	0	0	1
Female	1	16	White - Not Hispanic	9	Not Hispanic or Latino	Diarrhea	Over a year	12	Hurts Whole Lot	4	2 or more times per day	2	5-6 days per week	5	5	2-4 days per week	3	Smooth Sausage	3	2 or more times per day	2	5-6 days per week	5	NONE SEEN	NONE SEEN	0	0	0	0	0	0	0	0	0	0	0	1
Female	1	16	White - Not Hispanic	9	Not Hispanic or Latino	Diarrhea	Over a year	12	Hurts Whole Lot	4	All the time (constant pain)	3	Every day	7	8	2-4 days per week	3	Smooth Sausage	3	1 time per day	1	2-4 days per week	3	NONE SEEN	NONE SEEN	0	0	0	0	0	0	0	0	0	0	0	1
Male	2	16	White - Not Hispanic	9	Not Hispanic or Latino	Diarrhea	5-7 months	6	Hurts Even More	3	2 or more times per day	2	Every day	7	NA	2-4 days per week	3	Smooth Sausage	3	All the time (constant pain)	3	Every day	7	NONE SEEN	NONE SEEN	0	0	0	0	0	0	0	0	0	0	0	1
Male	2	10	White - Not Hispanic	9	Not Hispanic or Latino	Diarrhea	2-4 months	3	No Hurt	0	Never	0	Never	0	1	Every day	7	Fluffy Pieces, Mushy Stool	4	2 or more times per day	2	Every day	7	NONE SEEN	NONE SEEN	0	0	0	0	0	0	0	0	0	0	0	1
Female	1	2	White - Not Hispanic	9	Not Hispanic or Latino	Diarrhea	Over a year	12	Hurts Little Bit	1	Never	0	Never	0	1	Every day	7	Fluffy Pieces, Mushy Stool	4	1 time per day	1	Every day	7	NONE SEEN	NONE SEEN	0	0	0	0	0	0	0	0	0	0	0	1
Male	2	11	White - Not Hispanic	9	Not Hispanic or Latino	Diarrhea	Over a year	12	No Hurt	0	Never	0	Never	0	1	2-4 days per week	3	Fluffy Pieces, Mushy Stool	4	All the time (constant pain)	3	Every day	7	NONE SEEN	NONE SEEN	0	0	0	0	0	0	0	0	0	0	0	1
Female	1	16	White - Not Hispanic	9	Not Hispanic or Latino	Diarrhea	Over a year	12	No Hurt	0	Never	0	Never	0	1	2-4 days per week	3	Fluffy Pieces, Mushy Stool	4	Never	0	Never	0	NONE SEEN	NONE SEEN	0	0	0	0	0	0	0	0	0	0	0	1
Female	1	16	White - Not Hispanic	9	Not Hispanic or Latino	Diarrhea	2-4 months	3	No Hurt	0	Never	0	Never	0	2	One day per week	1	Fluffy Pieces, Mushy Stool	4	1 time per day	1	2-4 days per week	3	NONE SEEN	NONE SEEN	0	0	0	0	0	0	0	0	0	0	0	1
Male	2	10	White - Not Hispanic	9	Not Hispanic or Latino	Diarrhea	2-4 months	3	No Hurt	0	Never	0	Never	0	2	Every day	7	Fluffy Pieces, Mushy Stool	4	2 or more times per day	2	5-6 days per week	5	NONE SEEN	NONE SEEN	0	0	0	0	0	0	0	0	0	0	0	1
Female	1	1	White - Not Hispanic	9	Not Hispanic or Latino	Diarrhea	5-7 months	6	No Hurt	0	Never	0	Never	0	2	2-4 days per week	3	Fluffy Pieces, Mushy Stool	4	1 time per day	1	2-4 days per week	3	NONE SEEN	NONE SEEN	0	0	0	0	0	0	0	0	0	0	0	1
Male	2	1	White - Not Hispanic	9	Not Hispanic or Latino	Diarrhea	8NA1 months	9	No Hurt	0	Never	0	Never	0	2	Every day	7	Fluffy Pieces, Mushy Stool	4	2 or more times per day	2	5-6 days per week	5	NONE SEEN	NONE SEEN	0	0	0	0	0	0	0	0	0	0	0	1
Female	1	1	White - Not Hispanic	9	Not Hispanic or Latino	Diarrhea	Over a year	12	No Hurt	0	Never	0	Never	0	2	Every day	7	Fluffy Pieces, Mushy Stool	4	1 time per day	1	Every day	7	NONE SEEN	NONE SEEN	0	0	0	0	0	0	0	0	0	0	0	1
Male	2	2	White - Not Hispanic	9	Not Hispanic or Latino	Diarrhea	Over a year	12	Hurts Little Bit	1	Never	0	Never	0	2	Every day	7	Fluffy Pieces, Mushy Stool	4	2 or more times per day	2	5-6 days per week	5	NONE SEEN	NONE SEEN	0	0	0	0	0	0	0	0	0	0	0	1
Female	1	2	White - Not Hispanic	9	Not Hispanic or Latino	Diarrhea	Over a year	12	No Hurt	0	Never	0	Never	0	2	Every day	7	Fluffy Pieces, Mushy Stool	4	2 or more times per day	2	Every day	7	NONE SEEN	NONE SEEN	0	0	0	0	0	0	0	0	0	0	0	1
Female	1	9	White - Not Hispanic	9	Not Hispanic or Latino	Diarrhea	2-4 months	3	No Hurt	0	Never	0	Never	0	3	Every day	7	Fluffy Pieces, Mushy Stool	4	Never	0	Never	0	NONE SEEN	NONE SEEN	0	0	0	0	0	0	0	0	0	0	0	1
Male	2	1	White - Not Hispanic	9	Not Hispanic or Latino	Diarrhea	Over a year	12	No Hurt	0	Never	0	Never	0	3	Every day	7	Fluffy Pieces, Mushy Stool	4	1 time per day	1	2-4 days per week	3	NONE SEEN	NONE SEEN	0	0	0	0	0	0	0	0	0	0	0	1
Female	1	2	White - Not Hispanic	9	Not Hispanic or Latino	Diarrhea	Over a year	12	No Hurt	0	Never	0	Never	0	3	Every day	7	Fluffy Pieces, Mushy Stool	4	2 or more times per day	2	Every day	7	NONE SEEN	NONE SEEN	0	0	0	0	0	0	0	0	0	0	0	1
Male	2	2	White - Not Hispanic	9	Not Hispanic or Latino	Diarrhea	Over a year	12	No Hurt	0	Never	0	Never	0	3	Every day	7	Fluffy Pieces, Mushy Stool	4	Never	0	Never	0	NONE SEEN	NONE SEEN	0	0	0	0	0	0	0	0	0	0	0	1
Male	2	1	White - Not Hispanic	9	Not Hispanic or Latino	Diarrhea	2-4 months	3	No Hurt	0	Never	0	Never	0	4	Every day	7	Fluffy Pieces, Mushy Stool	4	Never	0	Never	0	NONE SEEN	NONE SEEN	0	0	0	0	0	0	0	0	0	0	0	1
Male	2	8	White - Not Hispanic	9	Not Hispanic or Latino	Diarrhea	Over a year	12	No Hurt	0	Never	0	Never	0	4	Every day	7	Fluffy Pieces, Mushy Stool	4	2 or more times per day	2	Every day	7	NONE SEEN	NONE SEEN	0	0	0	0	0	0	0	0	0	0	0	1
Male	2	4	White - Not Hispanic	9	Not Hispanic or Latino	Diarrhea	Over a year	12	No Hurt	0	Never	0	Never	0	4	Every day	7	Fluffy Pieces, Mushy Stool	4	All the time (constant pain)	3	Every day	7	NONE SEEN	NONE SEEN	0	0	0	0	0	0	0	0	0	0	0	1
Male	2	1	White - Not Hispanic	9	Not Hispanic or Latino	Diarrhea	3-4 weeks	0.75	No Hurt	0	Never	0	Never	0	10	Every day	7	Fluffy Pieces, Mushy Stool	4	2 or more times per day	2	Every day	7	NONE SEEN	NONE SEEN	0	0	0	0	0	0	0	0	0	0	0	1
Female	1	17	White - Not Hispanic	9	Not Hispanic or Latino	Diarrhea	Over a year	12	Hurts Whole Lot	4	Never	0	One day per week	1	1	One day per week	1	Fluffy Pieces, Mushy Stool	4	1 time per day	1	2-4 days per week	3	NONE SEEN	NONE SEEN	0	0	0	0	0	0	0	0	0	0	0	1
Male	2	11	White - Not Hispanic	9	Not Hispanic or Latino	Diarrhea	Over a year	12	Hurts Little Bit	1	1 time per day	1	One day per week	1	1	One day per week	1	Fluffy Pieces, Mushy Stool	4	2 or more times per day	2	5-6 days per week	5	NONE SEEN	NONE SEEN	0	0	0	0	0	0	0	0	0	0	0	1
Female	1	9	White - Not Hispanic	9	Not Hispanic or Latino	Diarrhea	Over a year	12	Hurts Whole Lot	4	1 time per day	1	One day per week	1	1	One day per week	1	Fluffy Pieces, Mushy Stool	4	2 or more times per day	2	Every day	7	NONE SEEN	NONE SEEN	0	0	0	0	0	0	0	0	0	0	0	1
Male	2	9	White - Not Hispanic	9	Not Hispanic or Latino	Diarrhea	Over a year	12	Hurts Little Bit	1	1 time per day	1	One day per week	1	1	One day per week	1	Fluffy Pieces, Mushy Stool	4	All the time (constant pain)	3	Every day	7	NONE SEEN	NONE SEEN	0	0	0	0	0	0	0	0	0	0	0	1
Male	2	6	White - Not Hispanic	9	Not Hispanic or Latino	Diarrhea	Over a year	12	Hurts Little Bit	1	1 time per day	1	One day per week	1	1	5-6 days per week	5	Fluffy Pieces, Mushy Stool	4	1 time per day	1	2-4 days per week	3	NONE SEEN	NONE SEEN	0	0	0	0	0	0	0	0	0	0	0	1
Male	2	6	White - Not Hispanic	9	Not Hispanic or Latino	Diarrhea	Over a year	12	Hurts Little Bit	1	1 time per day	1	One day per week	1	1	2-4 days per week	3	Fluffy Pieces, Mushy Stool	4	2 or more times per day	2	2-4 days per week	3	NONE SEEN	NONE SEEN	0	0	0	0	0	0	0	0	0	0	0	1
Male	2	2	White - Not Hispanic	9	Not Hispanic or Latino	Diarrhea	3-4 weeks	0.75	Hurts Little More	2	1 time per day	1	One day per week	1	2	Every day	7	Fluffy Pieces, Mushy Stool	4	Never	0	Never	0	NONE SEEN	NONE SEEN	0	0	0	0	0	0	0	0	0	0	0	1
Male	2	1	White - Not Hispanic	9	Not Hispanic or Latino	Diarrhea	8NA1 months	9	Hurts Little More	2	1 time per day	1	One day per week	1	2	2-4 days per week	3	Fluffy Pieces, Mushy Stool	4	1 time per day	1	2-4 days per week	3	NONE SEEN	NONE SEEN	0	0	0	0	0	0	0	0	0	0	0	1
Male	2	4	White - Not Hispanic	9	Not Hispanic or Latino	Diarrhea	Over a year	12	Hurts Whole Lot	4	1 time per day	1	One day per week	1	2	Every day	7	Fluffy Pieces, Mushy Stool	4	2 or more times per day	2	Every day	7	NONE SEEN	NONE SEEN	0	0	0	0	0	0	0	0	0	0	0	1
Female	1	11	White - Not Hispanic	9	Not Hispanic or Latino	Diarrhea	Over a year	12	Hurts Worst	5	2 or more times per day	2	One day per week	1	2	2-4 days per week	3	Fluffy Pieces, Mushy Stool	4	All the time (constant pain)	3	5-6 days per week	5	NONE SEEN	NONE SEEN	0	0	0	0	0	0	0	0	0	0	0	1
Male	2	2	White - Not Hispanic	9	Not Hispanic or Latino	Diarrhea	Over a year	12	Hurts Even More	3	2 or more times per day	2	One day per week	1	3	Every day	7	Fluffy Pieces, Mushy Stool	4	2 or more times per day	2	One day per week	1	NONE SEEN	NONE SEEN	0	0	0	0	0	0	0	0	0	0	0	1
Male	2	3	White - Not Hispanic	9	Not Hispanic or Latino	Diarrhea	Over a year	12	Hurts Little More	2	2 or more times per day	2	One day per week	1	3	Every day	7	Fluffy Pieces, Mushy Stool	4	Never	0	Never	0	NONE SEEN	NONE SEEN	0	0	0	0	0	0	0	0	0	0	0	1
Male	2	4	White - Not Hispanic	9	Not Hispanic or Latino	Diarrhea	Over a year	12	Hurts Whole Lot	4	1 time per day	1	One day per week	1	3	Every day	7	Fluffy Pieces, Mushy Stool	4	2 or more times per day	2	5-6 days per week	5	NONE SEEN	NONE SEEN	0	0	0	0	0	0	0	0	0	0	0	1
Female	1	15	White - Not Hispanic	9	Not Hispanic or Latino	Diarrhea	Over a year	12	Hurts Little More	2	1 time per day	1	One day per week	1	3	5-6 days per week	5	Fluffy Pieces, Mushy Stool	4	2 or more times per day	2	5-6 days per week	5	NONE SEEN	NONE SEEN	0	0	0	0	0	0	0	0	0	0	0	1
Female	1	5	White - Not Hispanic	9	Not Hispanic or Latino	Diarrhea	Over a year	12	Hurts Whole Lot	4	Never	0	One day per week	1	3	2-4 days per week	3	Fluffy Pieces, Mushy Stool	4	2 or more times per day	2	Every day	7	NONE SEEN	NONE SEEN	0	0	0	0	0	0	0	0	0	0	0	1
Male	2	11	White - Not Hispanic	9	Not Hispanic or Latino	Diarrhea	3-4 weeks	0.75	Hurts Whole Lot	4	1 time per day	1	One day per week	1	4	2-4 days per week	3	Fluffy Pieces, Mushy Stool	4	1 time per day	1	One day per week	1	NONE SEEN	NONE SEEN	0	0	0	0	0	0	0	0	0	0	0	1
Male	2	11	White - Not Hispanic	9	Not Hispanic or Latino	Diarrhea	5-7 months	6	Hurts Little More	2	1 time per day	1	One day per week	1	4	Every day	7	Fluffy Pieces, Mushy Stool	4	2 or more times per day	2	2-4 days per week	3	NONE SEEN	NONE SEEN	0	0	0	0	0	0	0	0	0	0	0	1
Male	2	2	White - Not Hispanic	9	Not Hispanic or Latino	Diarrhea	Over a year	12	Hurts Little Bit	1	1 time per day	1	One day per week	1	4	Every day	7	Fluffy Pieces, Mushy Stool	4	1 time per day	1	2-4 days per week	3	NONE SEEN	NONE SEEN	0	0	0	0	0	0	0	0	0	0	0	1
Female	1	6	White - Not Hispanic	9	Not Hispanic or Latino	Diarrhea	Over a year	12	Hurts Whole Lot	4	2 or more times per day	2	One day per week	1	4	Every day	7	Fluffy Pieces, Mushy Stool	4	2 or more times per day	2	2-4 days per week	3	NONE SEEN	NONE SEEN	0	0	0	0	0	0	0	0	0	0	0	1
Male	2	14	White - Not Hispanic	9	Not Hispanic or Latino	Diarrhea	2-4 months	3	No Hurt	0	Never	0	One day per week	1	5	Every day	7	Fluffy Pieces, Mushy Stool	4	All the time (constant pain)	3	Every day	7	NONE SEEN	NONE SEEN	0	0	0	0	0	0	0	0	0	0	0	1
Male	2	11	White - Not Hispanic	9	Not Hispanic or Latino	Diarrhea	2-4 months	3	Hurts Whole Lot	4	2 or more times per day	2	One day per week	1	6	Every day	7	Fluffy Pieces, Mushy Stool	4	All the time (constant pain)	3	One day per week	1	NONE SEEN	NONE SEEN	0	0	0	0	0	0	0	0	0	0	0	1
Male	2	16	White - Not Hispanic	9	Not Hispanic or Latino	Diarrhea	8NA1 months	9	Hurts Even More	3	1 time per day	1	One day per week	1	6	5-6 days per week	5	Fluffy Pieces, Mushy Stool	4	1 time per day	1	2-4 days per week	3	NONE SEEN	NONE SEEN	0	0	0	0	0	0	0	0	0	0	0	1
Female	1	3	White - Not Hispanic	9	Not Hispanic or Latino	Diarrhea	Over a year	12	Hurts Whole Lot	4	1 time per day	1	2-4 days per week	3	NA	5-6 days per week	5	Fluffy Pieces, Mushy Stool	4	Never	0	One day per week	1	NONE SEEN	NONE SEEN	0	0	0	0	0	0	0	0	0	0	0	1
Female	1	1	White - Not Hispanic	9	Not Hispanic or Latino	Diarrhea	5-7 months	6	Hurts Little Bit	1	1 time per day	1	2-4 days per week	3	1	Every day	7	Fluffy Pieces, Mushy Stool	4	1 time per day	1	2-4 days per week	3	NONE SEEN	NONE SEEN	0	0	0	0	0	0	0	0	0	0	0	1
Female	1	16	White - Not Hispanic	9	Not Hispanic or Latino	Diarrhea	5-7 months	6	Hurts Little More	2	1 time per day	1	2-4 days per week	3	1	2-4 days per week	3	Fluffy Pieces, Mushy Stool	4	All the time (constant pain)	3	Every day	7	NONE SEEN	NONE SEEN	0	0	0	0	0	0	0	0	0	0	0	1
Male	2	2	White - Not Hispanic	9	Not Hispanic or Latino	Diarrhea	Over a year	12	Hurts Little Bit	1	1 time per day	1	2-4 days per week	3	1	5-6 days per week	5	Fluffy Pieces, Mushy Stool	4	2 or more times per day	2	5-6 days per week	5	c.3218G>A(p.G1073D) heterozygous	NONE SEEN	1	0	0	0	1	0	1	1	0	0	1	0
Female	1	1	White - Not Hispanic	9	Not Hispanic or Latino	Diarrhea	Over a year	12	Hurts Little Bit	1	1 time per day	1	2-4 days per week	3	1	Every day	7	Fluffy Pieces, Mushy Stool	4	2 or more times per day	2	Every day	7	NONE SEEN	NONE SEEN	0	0	0	0	0	0	0	0	0	0	0	1
Male	2	5	White - Not Hispanic	9	Not Hispanic or Latino	Diarrhea	Over a year	12	Hurts Little More	2	1 time per day	1	2-4 days per week	3	1	Every day	7	Fluffy Pieces, Mushy Stool	4	2 or more times per day	2	Every day	7	NONE SEEN	NONE SEEN	0	0	0	0	0	0	0	0	0	0	0	1
Male	2	8	White - Not Hispanic	9	Not Hispanic or Latino	Diarrhea	Over a year	12	Hurts Even More	3	2 or more times per day	2	2-4 days per week	3	1	2-4 days per week	3	Fluffy Pieces, Mushy Stool	4	2 or more times per day	2	5-6 days per week	5	NONE SEEN	NONE SEEN	0	0	0	0	0	0	0	0	0	0	0	1
Female	1	14	White - Not Hispanic	9	Not Hispanic or Latino	Diarrhea	Over a year	12	Hurts Whole Lot	4	2 or more times per day	2	2-4 days per week	3	1	2-4 days per week	3	Fluffy Pieces, Mushy Stool	4	All the time (constant pain)	3	5-6 days per week	5	NONE SEEN	NONE SEEN	0	0	0	0	0	0	0	0	0	0	0	1
Male	2	6	White - Not Hispanic	9	Not Hispanic or Latino	Diarrhea	Over a year	12	Hurts Whole Lot	4	1 time per day	1	2-4 days per week	3	1	2-4 days per week	3	Fluffy Pieces, Mushy Stool	4	2 or more times per day	2	Every day	7	NONE SEEN	NONE SEEN	0	0	0	0	0	0	0	0	0	0	0	1
Male	2	15	White - Not Hispanic	9	Not Hispanic or Latino	Diarrhea	Over a year	12	Hurts Little Bit	1	1 time per day	1	2-4 days per week	3	1	2-4 days per week	3	Fluffy Pieces, Mushy Stool	4	2 or more times per day	2	Every day	7	NONE SEEN	NONE SEEN	0	0	0	0	0	0	0	0	0	0	0	1
Male	2	5	White - Not Hispanic	9	Not Hispanic or Latino	Diarrhea	3-4 weeks	0.75	Hurts Little Bit	1	1 time per day	1	2-4 days per week	3	2	2-4 days per week	3	Fluffy Pieces, Mushy Stool	4	2 or more times per day	2	Every day	7	NONE SEEN	NONE SEEN	0	0	0	0	0	0	0	0	0	0	0	1
Male	2	8	White - Not Hispanic	9	Not Hispanic or Latino	Diarrhea	3-4 weeks	0.75	Hurts Worst	5	1 time per day	1	2-4 days per week	3	2	2-4 days per week	3	Fluffy Pieces, Mushy Stool	4	2 or more times per day	2	Every day	7	NONE SEEN	NONE SEEN	0	0	0	0	0	0	0	0	0	0	0	1
Female	1	8	White - Not Hispanic	9	Not Hispanic or Latino	Diarrhea	5-7 months	6	Hurts Even More	3	2 or more times per day	2	2-4 days per week	3	2	5-6 days per week	5	Fluffy Pieces, Mushy Stool	4	2 or more times per day	2	Every day	7	NONE SEEN	NONE SEEN	0	0	0	0	0	0	0	0	0	0	0	1
Male	2	13	White - Not Hispanic	9	Not Hispanic or Latino	Diarrhea	Over a year	12	Hurts Little More	2	All the time (constant pain)	3	2-4 days per week	3	2	One day per week	1	Fluffy Pieces, Mushy Stool	4	All the time (constant pain)	3	Every day	7	NONE SEEN	NONE SEEN	0	0	0	0	0	0	0	0	0	0	0	1
Female	1	7	White - Not Hispanic	9	Not Hispanic or Latino	Diarrhea	Over a year	12	Hurts Little More	2	2 or more times per day	2	2-4 days per week	3	2	One day per week	1	Fluffy Pieces, Mushy Stool	4	2 or more times per day	2	5-6 days per week	5	NONE SEEN	NONE SEEN	0	0	0	0	0	0	0	0	0	0	0	1
Female	1	11	White - Not Hispanic	9	Not Hispanic or Latino	Diarrhea	Over a year	12	Hurts Even More	3	1 time per day	1	2-4 days per week	3	2	One day per week	1	Fluffy Pieces, Mushy Stool	4	2 or more times per day	2	Every day	7	NONE SEEN	NONE SEEN	0	0	0	0	0	0	0	0	0	0	0	1
Female	1	14	White - Not Hispanic	9	Not Hispanic or Latino	Diarrhea	Over a year	12	Hurts Whole Lot	4	1 time per day	1	2-4 days per week	3	2	One day per week	1	Fluffy Pieces, Mushy Stool	4	2 or more times per day	2	Every day	7	NONE SEEN	NONE SEEN	0	0	0	0	0	0	0	0	0	0	0	1
Female	1	3	White - Not Hispanic	9	Not Hispanic or Latino	Diarrhea	Over a year	12	Hurts Little Bit	1	1 time per day	1	2-4 days per week	3	2	Every day	7	Fluffy Pieces, Mushy Stool	4	2 or more times per day	2	Every day	7	NONE SEEN	NONE SEEN	0	0	0	0	0	0	0	0	0	0	0	1
Female	1	17	White - Not Hispanic	9	Not Hispanic or Latino	Diarrhea	Over a year	12	Hurts Even More	3	2 or more times per day	2	2-4 days per week	3	2	2-4 days per week	3	Fluffy Pieces, Mushy Stool	4	All the time (constant pain)	3	Every day	7	NONE SEEN	NONE SEEN	0	0	0	0	0	0	0	0	0	0	0	1
Female	1	13	White - Not Hispanic	9	Not Hispanic or Latino	Diarrhea	Over a year	12	Hurts Even More	3	1 time per day	1	2-4 days per week	3	2	2-4 days per week	3	Fluffy Pieces, Mushy Stool	4	1 time per day	1	2-4 days per week	3	NONE SEEN	NONE SEEN	0	0	0	0	0	0	0	0	0	0	0	1
Female	1	1	White - Not Hispanic	9	Not Hispanic or Latino	Diarrhea	Over a year	12	Hurts Little More	2	1 time per day	1	2-4 days per week	3	2	2-4 days per week	3	Fluffy Pieces, Mushy Stool	4	2 or more times per day	2	2-4 days per week	3	NONE SEEN	NONE SEEN	0	0	0	0	0	0	0	0	0	0	0	1
Female	1	8	White - Not Hispanic	9	Not Hispanic or Latino	Diarrhea	Over a year	12	Hurts Little Bit	1	1 time per day	1	2-4 days per week	3	2	2-4 days per week	3	Fluffy Pieces, Mushy Stool	4	All the time (constant pain)	3	Every day	7	NONE SEEN	NONE SEEN	0	0	0	0	0	0	0	0	0	0	0	1
Male	2	10	White - Not Hispanic	9	Not Hispanic or Latino	Diarrhea	3-4 weeks	0.75	Hurts Even More	3	2 or more times per day	2	2-4 days per week	3	3	One day per week	1	Fluffy Pieces, Mushy Stool	4	1 time per day	1	One day per week	1	NONE SEEN	NONE SEEN	0	0	0	0	0	0	0	0	0	0	0	1
Female	1	6	White - Not Hispanic	9	Not Hispanic or Latino	Diarrhea	2-4 months	3	Hurts Even More	3	2 or more times per day	2	2-4 days per week	3	3	2-4 days per week	3	Fluffy Pieces, Mushy Stool	4	1 time per day	1	2-4 days per week	3	NONE SEEN	NONE SEEN	0	0	0	0	0	0	0	0	0	0	0	1
Female	1	16	White - Not Hispanic	9	Not Hispanic or Latino	Diarrhea	5-7 months	6	Hurts Worst	5	2 or more times per day	2	2-4 days per week	3	3	2-4 days per week	3	Fluffy Pieces, Mushy Stool	4	2 or more times per day	2	2-4 days per week	3	NONE SEEN	NONE SEEN	0	0	0	0	0	0	0	0	0	0	0	1
Male	2	17	White - Not Hispanic	9	Not Hispanic or Latino	Diarrhea	5-7 months	6	Hurts Even More	3	1 time per day	1	2-4 days per week	3	3	2-4 days per week	3	Fluffy Pieces, Mushy Stool	4	1 time per day	1	2-4 days per week	3	NONE SEEN	NONE SEEN	0	0	0	0	0	0	0	0	0	0	0	1
Male	2	4	White - Not Hispanic	9	Not Hispanic or Latino	Diarrhea	5-7 months	6	Hurts Little More	2	1 time per day	1	2-4 days per week	3	3	2-4 days per week	3	Fluffy Pieces, Mushy Stool	4	1 time per day	1	One day per week	1	NONE SEEN	NONE SEEN	0	0	0	0	0	0	0	0	0	0	0	1
Male	2	11	White - Not Hispanic	9	Not Hispanic or Latino	Diarrhea	8NA1 months	9	Hurts Little More	2	All the time (constant pain)	3	2-4 days per week	3	3	2-4 days per week	3	Fluffy Pieces, Mushy Stool	4	All the time (constant pain)	3	Every day	7	NONE SEEN	NONE SEEN	0	0	0	0	0	0	0	0	0	0	0	1
Male	2	13	White - Not Hispanic	9	Not Hispanic or Latino	Diarrhea	Over a year	12	Hurts Even More	3	1 time per day	1	2-4 days per week	3	3	One day per week	1	Fluffy Pieces, Mushy Stool	4	2 or more times per day	2	2-4 days per week	3	NONE SEEN	NONE SEEN	0	0	0	0	0	0	0	0	0	0	0	1
Male	2	1	White - Not Hispanic	9	Not Hispanic or Latino	Diarrhea	Over a year	12	Hurts Whole Lot	4	2 or more times per day	2	2-4 days per week	3	3	Every day	7	Fluffy Pieces, Mushy Stool	4	Never	0	Never	0	NONE SEEN	NONE SEEN	0	0	0	0	0	0	0	0	0	0	0	1
Male	2	7	White - Not Hispanic	9	Not Hispanic or Latino	Diarrhea	Over a year	12	Hurts Even More	3	1 time per day	1	2-4 days per week	3	3	Every day	7	Fluffy Pieces, Mushy Stool	4	2 or more times per day	2	5-6 days per week	5	NONE SEEN	NONE SEEN	0	0	0	0	0	0	0	0	0	0	0	1
Female	1	16	White - Not Hispanic	9	Not Hispanic or Latino	Diarrhea	Over a year	12	Hurts Little More	2	1 time per day	1	2-4 days per week	3	3	5-6 days per week	5	Fluffy Pieces, Mushy Stool	4	2 or more times per day	2	2-4 days per week	3	NONE SEEN	NONE SEEN	0	0	0	0	0	0	0	0	0	0	0	1
Male	2	10	White - Not Hispanic	9	Not Hispanic or Latino	Diarrhea	Over a year	12	Hurts Even More	3	2 or more times per day	2	2-4 days per week	3	3	2-4 days per week	3	Fluffy Pieces, Mushy Stool	4	2 or more times per day	2	Every day	7	NONE SEEN	NONE SEEN	0	0	0	0	0	0	0	0	0	0	0	1
Female	1	2	White - Not Hispanic	9	Not Hispanic or Latino	Diarrhea	Over a year	12	Hurts Even More	3	1 time per day	1	2-4 days per week	3	3	2-4 days per week	3	Fluffy Pieces, Mushy Stool	4	1 time per day	1	2-4 days per week	3	NONE SEEN	NONE SEEN	0	0	0	0	0	0	0	0	0	0	0	1
Male	2	2	White - Not Hispanic	9	Not Hispanic or Latino	Diarrhea	Over a year	12	Hurts Even More	3	1 time per day	1	2-4 days per week	3	3	2-4 days per week	3	Fluffy Pieces, Mushy Stool	4	1 time per day	1	2-4 days per week	3	NONE SEEN	NONE SEEN	0	0	0	0	0	0	0	0	0	0	0	1
Male	2	12	White - Not Hispanic	9	Not Hispanic or Latino	Diarrhea	Over a year	12	Hurts Little More	2	1 time per day	1	2-4 days per week	3	3	2-4 days per week	3	Fluffy Pieces, Mushy Stool	4	2 or more times per day	2	Every day	7	NONE SEEN	NONE SEEN	0	0	0	0	0	0	0	0	0	0	0	1
Male	2	14	White - Not Hispanic	9	Not Hispanic or Latino	Diarrhea	Over a year	12	Hurts Even More	3	1 time per day	1	2-4 days per week	3	3	2-4 days per week	3	Fluffy Pieces, Mushy Stool	4	2 or more times per day	2	Every day	7	NONE SEEN	NONE SEEN	0	0	0	0	0	0	0	0	0	0	0	1
Male	2	1	White - Not Hispanic	9	Not Hispanic or Latino	Diarrhea	3-4 weeks	0.75			2 or more times per day	2	2-4 days per week	3	4	2-4 days per week	3	Fluffy Pieces, Mushy Stool	4	2 or more times per day	2	5-6 days per week	5	NONE SEEN	NONE SEEN	0	0	0	0	0	0	0	0	0	0	0	1
Male	2	12	White - Not Hispanic	9	Not Hispanic or Latino	Diarrhea	2-4 months	3	Hurts Little More	2	2 or more times per day	2	2-4 days per week	3	4	Every day	7	Fluffy Pieces, Mushy Stool	4	2 or more times per day	2	Every day	7	NONE SEEN	NONE SEEN	0	0	0	0	0	0	0	0	0	0	0	1
Male	2	15	White - Not Hispanic	9	Not Hispanic or Latino	Diarrhea	2-4 months	3	Hurts Little More	2	1 time per day	1	2-4 days per week	3	4	Every day	7	Fluffy Pieces, Mushy Stool	4	1 time per day	1	2-4 days per week	3	NONE SEEN	NONE SEEN	0	0	0	0	0	0	0	0	0	0	0	1
Female	1	1	White - Not Hispanic	9	Not Hispanic or Latino	Diarrhea	5-7 months	6	Hurts Worst	5	2 or more times per day	2	2-4 days per week	3	4	5-6 days per week	5	Fluffy Pieces, Mushy Stool	4	2 or more times per day	2	Every day	7	NONE SEEN	NONE SEEN	0	0	0	0	0	0	0	0	0	0	0	1
Male	2	10	White - Not Hispanic	9	Not Hispanic or Latino	Diarrhea	8NA1 months	9	Hurts Even More	3	2 or more times per day	2	2-4 days per week	3	4	2-4 days per week	3	Fluffy Pieces, Mushy Stool	4	Never	0	Never	0	NONE SEEN	NONE SEEN	0	0	0	0	0	0	0	0	0	0	0	1
Female	1	13	White - Not Hispanic	9	Not Hispanic or Latino	Diarrhea	Over a year	12	Hurts Little More	2	1 time per day	1	2-4 days per week	3	4	Every day	7	Fluffy Pieces, Mushy Stool	4	2 or more times per day	2	Every day	7	c.1730T>G(p.V577G) heterozygous	NONE SEEN	0	1	0	0	1	0	1	1	0	0	1	0
Female	1	1	White - Not Hispanic	9	Not Hispanic or Latino	Diarrhea	Over a year	12	Hurts Little More	2	2 or more times per day	2	2-4 days per week	3	4	Every day	7	Fluffy Pieces, Mushy Stool	4	2 or more times per day	2	5-6 days per week	5	NONE SEEN	NONE SEEN	0	0	0	0	0	0	0	0	0	0	0	1
Male	2	11	White - Not Hispanic	9	Not Hispanic or Latino	Diarrhea	Over a year	12	Hurts Even More	3	2 or more times per day	2	2-4 days per week	3	4	Every day	7	Fluffy Pieces, Mushy Stool	4	All the time (constant pain)	3	Every day	7	NONE SEEN	NONE SEEN	0	0	0	0	0	0	0	0	0	0	0	1
Female	1	1	White - Not Hispanic	9	Not Hispanic or Latino	Diarrhea	2-4 months	3	Hurts Little More	2	1 time per day	1	2-4 days per week	3	5	Every day	7	Fluffy Pieces, Mushy Stool	4	2 or more times per day	2	2-4 days per week	3	NONE SEEN	NONE SEEN	0	0	0	0	0	0	0	0	0	0	0	1
Male	2	13	White - Not Hispanic	9	Not Hispanic or Latino	Diarrhea	2-4 months	3	Hurts Even More	3	1 time per day	1	2-4 days per week	3	5	2-4 days per week	3	Fluffy Pieces, Mushy Stool	4	All the time (constant pain)	3	Every day	7	NONE SEEN	NONE SEEN	0	0	0	0	0	0	0	0	0	0	0	1
Male	2	3	White - Not Hispanic	9	Not Hispanic or Latino	Diarrhea	Over a year	12	Hurts Even More	3	2 or more times per day	2	2-4 days per week	3	5	Every day	7	Fluffy Pieces, Mushy Stool	4	Never	0	Never	0	NONE SEEN	NONE SEEN	0	0	0	0	0	0	0	0	0	0	0	1
Male	2	1	White - Not Hispanic	9	Not Hispanic or Latino	Diarrhea	Over a year	12	Hurts Worst	5	1 time per day	1	2-4 days per week	3	5	Every day	7	Fluffy Pieces, Mushy Stool	4	2 or more times per day	2	2-4 days per week	3	NONE SEEN	NONE SEEN	0	0	0	0	0	0	0	0	0	0	0	1
Male	2	9	White - Not Hispanic	9	Not Hispanic or Latino	Diarrhea	Over a year	12	Hurts Even More	3	1 time per day	1	2-4 days per week	3	5	Every day	7	Fluffy Pieces, Mushy Stool	4	All the time (constant pain)	3	Every day	7	NONE SEEN	NONE SEEN	0	0	0	0	0	0	0	0	0	0	0	1
Male	2	2	White - Not Hispanic	9	Not Hispanic or Latino	Diarrhea	Over a year	12	Hurts Little More	2	1 time per day	1	2-4 days per week	3	6	Every day	7	Fluffy Pieces, Mushy Stool	4	1 time per day	1	5-6 days per week	5	NONE SEEN	NONE SEEN	0	0	0	0	0	0	0	0	0	0	0	1
Female	1	13	White - Not Hispanic	9	Not Hispanic or Latino	Diarrhea	Over a year	12	Hurts Even More	3	All the time (constant pain)	3	2-4 days per week	3	6	2-4 days per week	3	Fluffy Pieces, Mushy Stool	4	1 time per day	1	One day per week	1	NONE SEEN	NONE SEEN	0	0	0	0	0	0	0	0	0	0	0	1
Female	1	7	White - Not Hispanic	9	Not Hispanic or Latino	Diarrhea	2-4 months	3	Hurts Even More	3	2 or more times per day	2	2-4 days per week	3	NA	5-6 days per week	5	Fluffy Pieces, Mushy Stool	4	2 or more times per day	2	2-4 days per week	3	NONE SEEN	NONE SEEN	0	0	0	0	0	0	0	0	0	0	0	1
Male	2	5	White - Not Hispanic	9	Not Hispanic or Latino	Diarrhea	Over a year	12	Hurts Little More	2	2 or more times per day	2	2-4 days per week	3	NA	Every day	7	Fluffy Pieces, Mushy Stool	4	2 or more times per day	2	Every day	7	NONE SEEN	NONE SEEN	0	0	0	0	0	0	0	0	0	0	0	1
Male	2	14	White - Not Hispanic	9	Not Hispanic or Latino	Diarrhea	2-4 months	3	Hurts Whole Lot	4	2 or more times per day	2	5-6 days per week	5	1	One day per week	1	Fluffy Pieces, Mushy Stool	4	All the time (constant pain)	3	5-6 days per week	5	NONE SEEN	NONE SEEN	0	0	0	0	0	0	0	0	0	0	0	1
Male	2	7	White - Not Hispanic	9	Not Hispanic or Latino	Diarrhea	2-4 months	3	Hurts Even More	3	All the time (constant pain)	3	5-6 days per week	5	1	5-6 days per week	5	Fluffy Pieces, Mushy Stool	4	All the time (constant pain)	3	5-6 days per week	5	NONE SEEN	NONE SEEN	0	0	0	0	0	0	0	0	0	0	0	1
Female	1	17	White - Not Hispanic	9	Not Hispanic or Latino	Diarrhea	Over a year	12	Hurts Whole Lot	4	1 time per day	1	5-6 days per week	5	1	One day per week	1	Fluffy Pieces, Mushy Stool	4	2 or more times per day	2	Every day	7	NONE SEEN	NONE SEEN	0	0	0	0	0	0	0	0	0	0	0	1
Male	2	4	White - Not Hispanic	9	Not Hispanic or Latino	Diarrhea	Over a year	12	Hurts Even More	3	All the time (constant pain)	3	5-6 days per week	5	1	2-4 days per week	3	Fluffy Pieces, Mushy Stool	4	All the time (constant pain)	3	Every day	7	NONE SEEN	NONE SEEN	0	0	0	0	0	0	0	0	0	0	0	1
Female	1	17	White - Not Hispanic	9	Not Hispanic or Latino	Diarrhea	2-4 months	3	Hurts Little Bit	1	2 or more times per day	2	5-6 days per week	5	2	5-6 days per week	5	Fluffy Pieces, Mushy Stool	4	Never	0	2-4 days per week	3	NONE SEEN	NONE SEEN	0	0	0	0	0	0	0	0	0	0	0	1
Male	2	4	White - Not Hispanic	9	Not Hispanic or Latino	Diarrhea	2-4 months	3	Hurts Little Bit	1	1 time per day	1	5-6 days per week	5	2	2-4 days per week	3	Fluffy Pieces, Mushy Stool	4	2 or more times per day	2	5-6 days per week	5	NONE SEEN	NONE SEEN	0	0	0	0	0	0	0	0	0	0	0	1
Male	2	8	White - Not Hispanic	9	Not Hispanic or Latino	Diarrhea	8NA1 months	9	Hurts Worst	5	1 time per day	1	5-6 days per week	5	2	2-4 days per week	3	Fluffy Pieces, Mushy Stool	4	2 or more times per day	2	2-4 days per week	3	NONE SEEN	NONE SEEN	0	0	0	0	0	0	0	0	0	0	0	1
Male	2	4	White - Not Hispanic	9	Not Hispanic or Latino	Diarrhea	Over a year	12	Hurts Little Bit	1	1 time per day	1	5-6 days per week	5	2	2-4 days per week	3	Fluffy Pieces, Mushy Stool	4	2 or more times per day	2	Every day	7	NONE SEEN	NONE SEEN	0	0	0	0	0	0	0	0	0	0	0	1
Female	1	2	White - Not Hispanic	9	Not Hispanic or Latino	Diarrhea	2-4 months	3	Hurts Little More	2	2 or more times per day	2	5-6 days per week	5	3	5-6 days per week	5	Fluffy Pieces, Mushy Stool	4	2 or more times per day	2	5-6 days per week	5	NONE SEEN	NONE SEEN	0	0	0	0	0	0	0	0	0	0	0	1
Male	2	15	White - Not Hispanic	9	Not Hispanic or Latino	Diarrhea	8NA1 months	9	Hurts Even More	3	1 time per day	1	5-6 days per week	5	3	2-4 days per week	3	Fluffy Pieces, Mushy Stool	4	2 or more times per day	2	2-4 days per week	3	NONE SEEN	NONE SEEN	0	0	0	0	0	0	0	0	0	0	0	1
Female	1	1	White - Not Hispanic	9	Not Hispanic or Latino	Diarrhea	Over a year	12	Hurts Even More	3	2 or more times per day	2	5-6 days per week	5	3	Every day	7	Fluffy Pieces, Mushy Stool	4	2 or more times per day	2	Every day	7	NONE SEEN	NONE SEEN	0	0	0	0	0	0	0	0	0	0	0	1
Male	2	10	White - Not Hispanic	9	Not Hispanic or Latino	Diarrhea	Over a year	12	Hurts Whole Lot	4	2 or more times per day	2	5-6 days per week	5	3	Every day	7	Fluffy Pieces, Mushy Stool	4	All the time (constant pain)	3	Every day	7	NONE SEEN	NONE SEEN	0	0	0	0	0	0	0	0	0	0	0	1
Male	2	5	White - Not Hispanic	9	Not Hispanic or Latino	Diarrhea	Over a year	12	Hurts Even More	3	2 or more times per day	2	5-6 days per week	5	3	2-4 days per week	3	Fluffy Pieces, Mushy Stool	4	2 or more times per day	2	Every day	7	NONE SEEN	NONE SEEN	0	0	0	0	0	0	0	0	0	0	0	1
Male	2	7	White - Not Hispanic	9	Not Hispanic or Latino	Diarrhea	Over a year	12	Hurts Even More	3	2 or more times per day	2	5-6 days per week	5	3	2-4 days per week	3	Fluffy Pieces, Mushy Stool	4	2 or more times per day	2	Every day	7	NONE SEEN	NONE SEEN	0	0	0	0	0	0	0	0	0	0	0	1
Male	2	4	White - Not Hispanic	9	Not Hispanic or Latino	Diarrhea	Over a year	12	Hurts Little More	2	2 or more times per day	2	5-6 days per week	5	4	Every day	7	Fluffy Pieces, Mushy Stool	4	Never	0	Never	0	NONE SEEN	NONE SEEN	0	0	0	0	0	0	0	0	0	0	0	1
Male	2	8	White - Not Hispanic	9	Not Hispanic or Latino	Diarrhea	Over a year	12	Hurts Even More	3	2 or more times per day	2	5-6 days per week	5	4	2-4 days per week	3	Fluffy Pieces, Mushy Stool	4	2 or more times per day	2	2-4 days per week	3	NONE SEEN	NONE SEEN	0	0	0	0	0	0	0	0	0	0	0	1
Female	1	15	White - Not Hispanic	9	Not Hispanic or Latino	Diarrhea	2-4 months	3	Hurts Even More	3	2 or more times per day	2	5-6 days per week	5	5	5-6 days per week	5	Fluffy Pieces, Mushy Stool	4	2 or more times per day	2	Every day	7	NONE SEEN	NONE SEEN	0	0	0	0	0	0	0	0	0	0	0	1
Female	1	0	White - Not Hispanic	9	Not Hispanic or Latino	Diarrhea	5-7 months	6	Hurts Even More	3	2 or more times per day	2	5-6 days per week	5	5	Every day	7	Fluffy Pieces, Mushy Stool	4	1 time per day	1	2-4 days per week	3	NONE SEEN	NONE SEEN	0	0	0	0	0	0	0	0	0	0	0	1
Male	2	7	White - Not Hispanic	9	Not Hispanic or Latino	Diarrhea	8NA1 months	9	Hurts Whole Lot	4	2 or more times per day	2	5-6 days per week	5	5	Every day	7	Fluffy Pieces, Mushy Stool	4	All the time (constant pain)	3	2-4 days per week	3	NONE SEEN	NONE SEEN	0	0	0	0	0	0	0	0	0	0	0	1
Female	1	16	White - Not Hispanic	9	Not Hispanic or Latino	Diarrhea	Over a year	12	Hurts Little More	2	All the time (constant pain)	3	5-6 days per week	5	5	Every day	7	Fluffy Pieces, Mushy Stool	4	All the time (constant pain)	3	5-6 days per week	5	NONE SEEN	NONE SEEN	0	0	0	0	0	0	0	0	0	0	0	1
Male	2	9	White - Not Hispanic	9	Not Hispanic or Latino	Diarrhea	Over a year	12	Hurts Even More	3	2 or more times per day	2	5-6 days per week	5	6	Every day	7	Fluffy Pieces, Mushy Stool	4	2 or more times per day	2	Every day	7	NONE SEEN	NONE SEEN	0	0	0	0	0	0	0	0	0	0	0	1
Female	1	2	White - Not Hispanic	9	Not Hispanic or Latino	Diarrhea	Over a year	12	Hurts Little More	2	2 or more times per day	2	5-6 days per week	5	6	Every day	7	Fluffy Pieces, Mushy Stool	4	All the time (constant pain)	3	5-6 days per week	5	NONE SEEN	NONE SEEN	0	0	0	0	0	0	0	0	0	0	0	1
Male	2	15	White - Not Hispanic	9	Not Hispanic or Latino	Diarrhea	Over a year	12	Hurts Even More	3	2 or more times per day	2	5-6 days per week	5	8	Every day	7	Fluffy Pieces, Mushy Stool	4	All the time (constant pain)	3	Every day	7	NONE SEEN	NONE SEEN	0	0	0	0	0	0	0	0	0	0	0	1
Male	2	3	White - Not Hispanic	9	Not Hispanic or Latino	Diarrhea	Over a year	12	Hurts Whole Lot	4	2 or more times per day	2	5-6 days per week	5	NA	5-6 days per week	5	Fluffy Pieces, Mushy Stool	4	All the time (constant pain)	3	Every day	7	NONE SEEN	NONE SEEN	0	0	0	0	0	0	0	0	0	0	0	1
Female	1	2	White - Not Hispanic	9	Not Hispanic or Latino	Diarrhea	2-4 months	3	Hurts Even More	3	1 time per day	1	Every day	7	1	Every day	7	Fluffy Pieces, Mushy Stool	4	1 time per day	1	5-6 days per week	5	NONE SEEN	NONE SEEN	0	0	0	0	0	0	0	0	0	0	0	1
Male	2	4	White - Not Hispanic	9	Not Hispanic or Latino	Diarrhea	Over a year	12	Hurts Even More	3	2 or more times per day	2	Every day	7	1	Every day	7	Fluffy Pieces, Mushy Stool	4	All the time (constant pain)	3	Every day	7	NONE SEEN	NONE SEEN	0	0	0	0	0	0	0	0	0	0	0	1
Female	1	17	White - Not Hispanic	9	Not Hispanic or Latino	Diarrhea	Over a year	12	Hurts Whole Lot	4	1 time per day	1	Every day	7	1	Every day	7	Fluffy Pieces, Mushy Stool	4	All the time (constant pain)	3	Every day	7	NONE SEEN	NONE SEEN	0	0	0	0	0	0	0	0	0	0	0	1
Male	2	14	White - Not Hispanic	9	Not Hispanic or Latino	Diarrhea	Over a year	12	Hurts Whole Lot	4	2 or more times per day	2	Every day	7	1	2-4 days per week	3	Fluffy Pieces, Mushy Stool	4	All the time (constant pain)	3	Every day	7	NONE SEEN	NONE SEEN	0	0	0	0	0	0	0	0	0	0	0	1
Female	1	8	White - Not Hispanic	9	Not Hispanic or Latino	Diarrhea	3-4 weeks	0.75	Hurts Even More	3	2 or more times per day	2	Every day	7	2	Every day	7	Fluffy Pieces, Mushy Stool	4	All the time (constant pain)	3	Every day	7	NONE SEEN	NONE SEEN	0	0	0	0	0	0	0	0	0	0	0	1
Male	2	2	White - Not Hispanic	9	Not Hispanic or Latino	Diarrhea	2-4 months	3	Hurts Little More	2	1 time per day	1	Every day	7	2	Every day	7	Fluffy Pieces, Mushy Stool	4	All the time (constant pain)	3	Every day	7	NONE SEEN	NONE SEEN	0	0	0	0	0	0	0	0	0	0	0	1
Male	2	17	White - Not Hispanic	9	Not Hispanic or Latino	Diarrhea	2-4 months	3	Hurts Little More	2	2 or more times per day	2	Every day	7	2	2-4 days per week	3	Fluffy Pieces, Mushy Stool	4	All the time (constant pain)	3	Every day	7	NONE SEEN	NONE SEEN	0	0	0	0	0	0	0	0	0	0	0	1
Female	1	13	White - Not Hispanic	9	Not Hispanic or Latino	Diarrhea	8NA1 months	9	Hurts Whole Lot	4	2 or more times per day	2	Every day	7	2	5-6 days per week	5	Fluffy Pieces, Mushy Stool	4	2 or more times per day	2	5-6 days per week	5	NONE SEEN	NONE SEEN	0	0	0	0	0	0	0	0	0	0	0	1
Female	1	0	White - Not Hispanic	9	Not Hispanic or Latino	Diarrhea	Over a year	12	Hurts Even More	3	2 or more times per day	2	Every day	7	2	Every day	7	Fluffy Pieces, Mushy Stool	4	2 or more times per day	2	2-4 days per week	3	NONE SEEN	NONE SEEN	0	0	0	0	0	0	0	0	0	0	0	1
Female	1	12	White - Not Hispanic	9	Not Hispanic or Latino	Diarrhea	Over a year	12	Hurts Little Bit	1	2 or more times per day	2	Every day	7	2	Every day	7	Fluffy Pieces, Mushy Stool	4	2 or more times per day	2	Every day	7	NONE SEEN	NONE SEEN	0	0	0	0	0	0	0	0	0	0	0	1
Male	2	6	White - Not Hispanic	9	Not Hispanic or Latino	Diarrhea	Over a year	12	Hurts Even More	3	2 or more times per day	2	Every day	7	2	Every day	7	Fluffy Pieces, Mushy Stool	4	2 or more times per day	2	Every day	7	NONE SEEN	NONE SEEN	0	0	0	0	0	0	0	0	0	0	0	1
Female	1	18	White - Not Hispanic	9	Not Hispanic or Latino	Diarrhea	Over a year	12	Hurts Whole Lot	4	2 or more times per day	2	Every day	7	2	Every day	7	Fluffy Pieces, Mushy Stool	4	All the time (constant pain)	3	Every day	7	NONE SEEN	NONE SEEN	0	0	0	0	0	0	0	0	0	0	0	1
Female	1	15	White - Not Hispanic	9	Not Hispanic or Latino	Diarrhea	Over a year	12	Hurts Little Bit	1	All the time (constant pain)	3	Every day	7	2	2-4 days per week	3	Fluffy Pieces, Mushy Stool	4	All the time (constant pain)	3	Every day	7	NONE SEEN	NONE SEEN	0	0	0	0	0	0	0	0	0	0	0	1
Male	2	6	White - Not Hispanic	9	Not Hispanic or Latino	Diarrhea	Over a year	12	Hurts Little Bit	1	2 or more times per day	2	Every day	7	2	2-4 days per week	3	Fluffy Pieces, Mushy Stool	4	1 time per day	1	Every day	7	NONE SEEN	NONE SEEN	0	0	0	0	0	0	0	0	0	0	0	1
Female	1	16	White - Not Hispanic	9	Not Hispanic or Latino	Diarrhea	Over a year	12	Hurts Whole Lot	4	2 or more times per day	2	Every day	7	2	2-4 days per week	3	Fluffy Pieces, Mushy Stool	4	2 or more times per day	2	Every day	7	NONE SEEN	NONE SEEN	0	0	0	0	0	0	0	0	0	0	0	1
Male	2	6	White - Not Hispanic	9	Not Hispanic or Latino	Diarrhea	Over a year	12	Hurts Little Bit	1	1 time per day	1	Every day	7	2	2-4 days per week	3	Fluffy Pieces, Mushy Stool	4	2 or more times per day	2	2-4 days per week	3	NONE SEEN	NONE SEEN	0	0	0	0	0	0	0	0	0	0	0	1
Male	2	15	White - Not Hispanic	9	Not Hispanic or Latino	Diarrhea	2-4 months	3	Hurts Even More	3	2 or more times per day	2	Every day	7	3	Every day	7	Fluffy Pieces, Mushy Stool	4	Never	0	2-4 days per week	3	NONE SEEN	NONE SEEN	0	0	0	0	0	0	0	0	0	0	0	1
Male	2	12	White - Not Hispanic	9	Not Hispanic or Latino	Diarrhea	2-4 months	3	Hurts Little More	2	2 or more times per day	2	Every day	7	3	2-4 days per week	3	Fluffy Pieces, Mushy Stool	4	All the time (constant pain)	3	Every day	7	NONE SEEN	NONE SEEN	0	0	0	0	0	0	0	0	0	0	0	1
Female	1	6	White - Not Hispanic	9	Not Hispanic or Latino	Diarrhea	5-7 months	6	Hurts Even More	3	All the time (constant pain)	3	Every day	7	3	Every day	7	Fluffy Pieces, Mushy Stool	4	2 or more times per day	2	Every day	7	NONE SEEN	NONE SEEN	0	0	0	0	0	0	0	0	0	0	0	1
Male	2	13	White - Not Hispanic	9	Not Hispanic or Latino	Diarrhea	5-7 months	6	Hurts Whole Lot	4	All the time (constant pain)	3	Every day	7	3	Every day	7	Fluffy Pieces, Mushy Stool	4	2 or more times per day	2	Every day	7	NONE SEEN	NONE SEEN	0	0	0	0	0	0	0	0	0	0	0	1
Female	1	11	White - Not Hispanic	9	Not Hispanic or Latino	Diarrhea	Over a year	12	Hurts Even More	3	2 or more times per day	2	Every day	7	3	One day per week	1	Fluffy Pieces, Mushy Stool	4	1 time per day	1	2-4 days per week	3	NONE SEEN	NONE SEEN	0	0	0	0	0	0	0	0	0	0	0	1
Female	1	16	White - Not Hispanic	9	Not Hispanic or Latino	Diarrhea	Over a year	12	Hurts Little More	2	All the time (constant pain)	3	Every day	7	3	Every day	7	Fluffy Pieces, Mushy Stool	4	2 or more times per day	2	One day per week	1	NONE SEEN	NONE SEEN	0	0	0	0	0	0	0	0	0	0	0	1
Female	1	16	White - Not Hispanic	9	Not Hispanic or Latino	Diarrhea	Over a year	12	Hurts Whole Lot	4	All the time (constant pain)	3	Every day	7	3	Every day	7	Fluffy Pieces, Mushy Stool	4	Never	0	Never	0	NONE SEEN	NONE SEEN	0	0	0	0	0	0	0	0	0	0	0	1
Male	2	1	White - Not Hispanic	9	Not Hispanic or Latino	Diarrhea	Over a year	12	Hurts Little More	2	2 or more times per day	2	Every day	7	3	Every day	7	Fluffy Pieces, Mushy Stool	4	1 time per day	1	2-4 days per week	3	NONE SEEN	NONE SEEN	0	0	0	0	0	0	0	0	0	0	0	1
Female	1	2	White - Not Hispanic	9	Not Hispanic or Latino	Diarrhea	Over a year	12	Hurts Little More	2	1 time per day	1	Every day	7	3	Every day	7	Fluffy Pieces, Mushy Stool	4	2 or more times per day	2	Every day	7	NONE SEEN	NONE SEEN	0	0	0	0	0	0	0	0	0	0	0	1
Female	1	8	White - Not Hispanic	9	Not Hispanic or Latino	Diarrhea	Over a year	12	Hurts Whole Lot	4	2 or more times per day	2	Every day	7	3	5-6 days per week	5	Fluffy Pieces, Mushy Stool	4	All the time (constant pain)	3	Every day	7	NONE SEEN	NONE SEEN	0	0	0	0	0	0	0	0	0	0	0	1
Male	2	17	White - Not Hispanic	9	Not Hispanic or Latino	Diarrhea	Over a year	12	Hurts Whole Lot	4	All the time (constant pain)	3	Every day	7	3	2-4 days per week	3	Fluffy Pieces, Mushy Stool	4	2 or more times per day	2	Every day	7	NONE SEEN	NONE SEEN	0	0	0	0	0	0	0	0	0	0	0	1
Male	2	1	White - Not Hispanic	9	Not Hispanic or Latino	Diarrhea	2-4 months	3	Hurts Even More	3	2 or more times per day	2	Every day	7	4	Every day	7	Fluffy Pieces, Mushy Stool	4	2 or more times per day	2	Every day	7	c.1730T>G(p.V577G) heterozygous	NONE SEEN	0	1	0	0	1	0	1	1	0	0	1	0
Female	1	1	White - Not Hispanic	9	Not Hispanic or Latino	Diarrhea	5-7 months	6	Hurts Little More	2	1 time per day	1	Every day	7	4	Every day	7	Fluffy Pieces, Mushy Stool	4	All the time (constant pain)	3	Every day	7	NONE SEEN	NONE SEEN	0	0	0	0	0	0	0	0	0	0	0	1
Male	2	10	White - Not Hispanic	9	Not Hispanic or Latino	Diarrhea	8NA1 months	9	Hurts Worst	5	All the time (constant pain)	3	Every day	7	4	Every day	7	Fluffy Pieces, Mushy Stool	4	All the time (constant pain)	3	Every day	7	NONE SEEN	NONE SEEN	0	0	0	0	0	0	0	0	0	0	0	1
Male	2	4	White - Not Hispanic	9	Not Hispanic or Latino	Diarrhea	Over a year	12	Hurts Whole Lot	4	1 time per day	1	Every day	7	4	One day per week	1	Fluffy Pieces, Mushy Stool	4	2 or more times per day	2	Every day	7	NONE SEEN	NONE SEEN	0	0	0	0	0	0	0	0	0	0	0	1
Male	2	2	White - Not Hispanic	9	Not Hispanic or Latino	Diarrhea	Over a year	12	Hurts Little More	2	2 or more times per day	2	Every day	7	4	Every day	7	Fluffy Pieces, Mushy Stool	4	2 or more times per day	2	5-6 days per week	5	NONE SEEN	NONE SEEN	0	0	0	0	0	0	0	0	0	0	0	1
Male	2	7	White - Not Hispanic	9	Not Hispanic or Latino	Diarrhea	Over a year	12	Hurts Worst	5	2 or more times per day	2	Every day	7	4	Every day	7	Fluffy Pieces, Mushy Stool	4	2 or more times per day	2	5-6 days per week	5	NONE SEEN	NONE SEEN	0	0	0	0	0	0	0	0	0	0	0	1
Female	1	7	White - Not Hispanic	9	Not Hispanic or Latino	Diarrhea	Over a year	12	Hurts Even More	3	1 time per day	1	Every day	7	4	Every day	7	Fluffy Pieces, Mushy Stool	4	2 or more times per day	2	Every day	7	NONE SEEN	NONE SEEN	0	0	0	0	0	0	0	0	0	0	0	1
Female	1	15	White - Not Hispanic	9	Not Hispanic or Latino	Diarrhea	2-4 months	3	Hurts Whole Lot	4	All the time (constant pain)	3	Every day	7	5	Every day	7	Fluffy Pieces, Mushy Stool	4	2 or more times per day	2	Every day	7	NONE SEEN	NONE SEEN	0	0	0	0	0	0	0	0	0	0	0	1
Male	2	2	White - Not Hispanic	9	Not Hispanic or Latino	Diarrhea	2-4 months	3	Hurts Whole Lot	4	2 or more times per day	2	Every day	7	5	Every day	7	Fluffy Pieces, Mushy Stool	4	All the time (constant pain)	3	Every day	7	NONE SEEN	NONE SEEN	0	0	0	0	0	0	0	0	0	0	0	1
Male	2	3	White - Not Hispanic	9	Not Hispanic or Latino	Diarrhea	2-4 months	3	Hurts Even More	3	2 or more times per day	2	Every day	7	5	Every day	7	Fluffy Pieces, Mushy Stool	4	All the time (constant pain)	3	Every day	7	NONE SEEN	NONE SEEN	0	0	0	0	0	0	0	0	0	0	0	1
Female	1	16	White - Not Hispanic	9	Not Hispanic or Latino	Diarrhea	2-4 months	3	Hurts Whole Lot	4	All the time (constant pain)	3	Every day	7	5	5-6 days per week	5	Fluffy Pieces, Mushy Stool	4	1 time per day	1	One day per week	1	NONE SEEN	NONE SEEN	0	0	0	0	0	0	0	0	0	0	0	1
Male	2	1	White - Not Hispanic	9	Not Hispanic or Latino	Diarrhea	5-7 months	6	Hurts Even More	3	All the time (constant pain)	3	Every day	7	5	Every day	7	Fluffy Pieces, Mushy Stool	4	Never	0	Never	0	NONE SEEN	NONE SEEN	0	0	0	0	0	0	0	0	0	0	0	1
Female	1	8	White - Not Hispanic	9	Not Hispanic or Latino	Diarrhea	Over a year	12	Hurts Little More	2	All the time (constant pain)	3	Every day	7	5	5-6 days per week	5	Fluffy Pieces, Mushy Stool	4	All the time (constant pain)	3	Every day	7	c.5234T>G(p.F1745C) heterozygous	NONE SEEN	0	0	0	1	1	0	1	1	0	0	1	0
Male	2	4	White - Not Hispanic	9	Not Hispanic or Latino	Diarrhea	Over a year	12	Hurts Even More	3	2 or more times per day	2	Every day	7	5	Every day	7	Fluffy Pieces, Mushy Stool	4	2 or more times per day	2	Every day	7	NONE SEEN	NONE SEEN	0	0	0	0	0	0	0	0	0	0	0	1
Male	2	9	White - Not Hispanic	9	Not Hispanic or Latino	Diarrhea	Over a year	12	Hurts Even More	3	1 time per day	1	Every day	7	5	5-6 days per week	5	Fluffy Pieces, Mushy Stool	4	All the time (constant pain)	3	Every day	7	NONE SEEN	NONE SEEN	0	0	0	0	0	0	0	0	0	0	0	1
Female	1	12	White - Not Hispanic	9	Not Hispanic or Latino	Diarrhea	3-4 weeks	0.75	Hurts Whole Lot	4	All the time (constant pain)	3	Every day	7	6	Every day	7	Fluffy Pieces, Mushy Stool	4	All the time (constant pain)	3	Every day	7	NONE SEEN	NONE SEEN	0	0	0	0	0	0	0	0	0	0	0	1
Male	2	13	White - Not Hispanic	9	Not Hispanic or Latino	Diarrhea	5-7 months	6	Hurts Even More	3	All the time (constant pain)	3	Every day	7	6	Every day	7	Fluffy Pieces, Mushy Stool	4	2 or more times per day	2	Every day	7	NONE SEEN	NONE SEEN	0	0	0	0	0	0	0	0	0	0	0	1
Female	1	15	White - Not Hispanic	9	Not Hispanic or Latino	Diarrhea	Over a year	12	Hurts Even More	3	2 or more times per day	2	Every day	7	6	Every day	7	Fluffy Pieces, Mushy Stool	4	1 time per day	1	5-6 days per week	5	NONE SEEN	NONE SEEN	0	0	0	0	0	0	0	0	0	0	0	1
Male	2	16	White - Not Hispanic	9	Not Hispanic or Latino	Diarrhea	Over a year	12	Hurts Little More	2	2 or more times per day	2	Every day	7	6	Every day	7	Fluffy Pieces, Mushy Stool	4	2 or more times per day	2	Every day	7	NONE SEEN	NONE SEEN	0	0	0	0	0	0	0	0	0	0	0	1
Male	2	7	White - Not Hispanic	9	Not Hispanic or Latino	Diarrhea	Over a year	12	Hurts Whole Lot	4	All the time (constant pain)	3	Every day	7	7	Every day	7	Fluffy Pieces, Mushy Stool	4	2 or more times per day	2	Every day	7	NONE SEEN	NONE SEEN	0	0	0	0	0	0	0	0	0	0	0	1
Female	1	16	White - Not Hispanic	9	Not Hispanic or Latino	Diarrhea	Over a year	12	Hurts Worst	5	All the time (constant pain)	3	Every day	7	9	Every day	7	Fluffy Pieces, Mushy Stool	4	2 or more times per day	2	Every day	7	NONE SEEN	NONE SEEN	0	0	0	0	0	0	0	0	0	0	0	1
Female	1	7	White - Not Hispanic	9	Not Hispanic or Latino	Diarrhea	3-4 weeks	0.75	Hurts Whole Lot	4	2 or more times per day	2	Every day	7	10	Every day	7	Fluffy Pieces, Mushy Stool	4	2 or more times per day	2	Every day	7	NONE SEEN	NONE SEEN	0	0	0	0	0	0	0	0	0	0	0	1
Female	1	4	White - Not Hispanic	9	Not Hispanic or Latino	Diarrhea	2-4 months	3	Hurts Worst	5	2 or more times per day	2	Every day	7	10	Every day	7	Fluffy Pieces, Mushy Stool	4	All the time (constant pain)	3	Every day	7	NONE SEEN	NONE SEEN	0	0	0	0	0	0	0	0	0	0	0	1
Female	1	17	White - Not Hispanic	9	Not Hispanic or Latino	Diarrhea	5-7 months	6	Hurts Worst	5	All the time (constant pain)	3	Every day	7	NA	Every day	7	Fluffy Pieces, Mushy Stool	4	1 time per day	1	2-4 days per week	3	NONE SEEN	NONE SEEN	0	0	0	0	0	0	0	0	0	0	0	1
Female	1	1	White - Not Hispanic	9	Not Hispanic or Latino	Diarrhea	5-7 months	6	No Hurt	0	Never	0	Never	0	1	One day per week	1	Watery	5	2 or more times per day	2	2-4 days per week	3	NONE SEEN	NONE SEEN	0	0	0	0	0	0	0	0	0	0	0	1
Male	2	3	White - Not Hispanic	9	Not Hispanic or Latino	Diarrhea	Over a year	12	No Hurt	0	Never	0	Never	0	1	Every day	7	Watery	5	1 time per day	1	2-4 days per week	3	NONE SEEN	NONE SEEN	0	0	0	0	0	0	0	0	0	0	0	1
Male	2	5	White - Not Hispanic	9	Not Hispanic or Latino	Diarrhea	Over a year	12	Hurts Little Bit	1	Never	0	Never	0	1	5-6 days per week	5	Watery	5	1 time per day	1	Every day	7	NONE SEEN	NONE SEEN	0	0	0	0	0	0	0	0	0	0	0	1
Male	2	6	White - Not Hispanic	9	Not Hispanic or Latino	Diarrhea	Over a year	12	No Hurt	0	Never	0	Never	0	1	2-4 days per week	3	Watery	5	2 or more times per day	2	5-6 days per week	5	NONE SEEN	NONE SEEN	0	0	0	0	0	0	0	0	0	0	0	1
Male	2	7	White - Not Hispanic	9	Not Hispanic or Latino	Diarrhea	Over a year	12	Hurts Little Bit	1	Never	0	Never	0	1	2-4 days per week	3	Watery	5	2 or more times per day	2	Every day	7	NONE SEEN	NONE SEEN	0	0	0	0	0	0	0	0	0	0	0	1
Male	2	16	White - Not Hispanic	9	Not Hispanic or Latino	Diarrhea	3-4 weeks	0.75	No Hurt	0	Never	0	Never	0	2	5-6 days per week	5	Watery	5	1 time per day	1	Every day	7	NONE SEEN	NONE SEEN	0	0	0	0	0	0	0	0	0	0	0	1
Male	2	4	White - Not Hispanic	9	Not Hispanic or Latino	Diarrhea	3-4 weeks	0.75	No Hurt	0	Never	0	Never	0	2	2-4 days per week	3	Watery	5	2 or more times per day	2	Every day	7	NONE SEEN	NONE SEEN	0	0	0	0	0	0	0	0	0	0	0	1
Female	1	1	White - Not Hispanic	9	Not Hispanic or Latino	Diarrhea	2-4 months	3	No Hurt	0	Never	0	Never	0	2	One day per week	1	Watery	5	1 time per day	1	2-4 days per week	3	NONE SEEN	NONE SEEN	0	0	0	0	0	0	0	0	0	0	0	1
Female	1	2	White - Not Hispanic	9	Not Hispanic or Latino	Diarrhea	Over a year	12	No Hurt	0	Never	0	Never	0	2	Every day	7	Watery	5	2 or more times per day	2	Every day	7	NONE SEEN	NONE SEEN	0	0	0	0	0	0	0	0	0	0	0	1
Female	1	15	White - Not Hispanic	9	Not Hispanic or Latino	Diarrhea	Over a year	12	No Hurt	0	Never	0	Never	0	2	2-4 days per week	3	Watery	5	2 or more times per day	2	2-4 days per week	3	NONE SEEN	NONE SEEN	0	0	0	0	0	0	0	0	0	0	0	1
Female	1	1	White - Not Hispanic	9	Not Hispanic or Latino	Diarrhea	2-4 months	3	No Hurt	0	Never	0	Never	0	3	Every day	7	Watery	5	2 or more times per day	2	Every day	7	NONE SEEN	NONE SEEN	0	0	0	0	0	0	0	0	0	0	0	1
Female	1	3	White - Not Hispanic	9	Not Hispanic or Latino	Diarrhea	8NA1 months	9	No Hurt	0	Never	0	Never	0	3	Every day	7	Watery	5	2 or more times per day	2	Every day	7	NONE SEEN	NONE SEEN	0	0	0	0	0	0	0	0	0	0	0	1
Female	1	1	White - Not Hispanic	9	Not Hispanic or Latino	Diarrhea	8NA1 months	9	No Hurt	0	Never	0	Never	0	3	Every day	7	Watery	5	Never	0	Never	0	NONE SEEN	NONE SEEN	0	0	0	0	0	0	0	0	0	0	0	1
Female	1	2	White - Not Hispanic	9	Not Hispanic or Latino	Diarrhea	Over a year	12	No Hurt	0	Never	0	Never	0	3	Every day	7	Watery	5	2 or more times per day	2	2-4 days per week	3	NONE SEEN	NONE SEEN	0	0	0	0	0	0	0	0	0	0	0	1
Male	2	11	White - Not Hispanic	9	Not Hispanic or Latino	Diarrhea	Over a year	12	No Hurt	0	Never	0	Never	0	3	Every day	7	Watery	5	2 or more times per day	2	2-4 days per week	3	NONE SEEN	NONE SEEN	0	0	0	0	0	0	0	0	0	0	0	1
Male	2	2	White - Not Hispanic	9	Not Hispanic or Latino	Diarrhea	Over a year	12	No Hurt	0	Never	0	Never	0	3	Every day	7	Watery	5	2 or more times per day	2	Every day	7	NONE SEEN	NONE SEEN	0	0	0	0	0	0	0	0	0	0	0	1
Female	1	2	White - Not Hispanic	9	Not Hispanic or Latino	Diarrhea	Over a year	12	No Hurt	0	Never	0	Never	0	3	2-4 days per week	3	Watery	5	2 or more times per day	2	2-4 days per week	3	NONE SEEN	NONE SEEN	0	0	0	0	0	0	0	0	0	0	0	1
Male	2	6	White - Not Hispanic	9	Not Hispanic or Latino	Diarrhea	Over a year	12	No Hurt	0	Never	0	Never	0	3	2-4 days per week	3	Watery	5	2 or more times per day	2	Every day	7	NONE SEEN	NONE SEEN	0	0	0	0	0	0	0	0	0	0	0	1
Male	2	1	White - Not Hispanic	9	Not Hispanic or Latino	Diarrhea	2-4 months	3	No Hurt	0	Never	0	Never	0	4	Every day	7	Watery	5	All the time (constant pain)	3	Every day	7	c.3218G>A(p.G1073D) heterozygous	NONE SEEN	1	0	0	0	1	0	1	1	0	0	1	0
Male	2	1	White - Not Hispanic	9	Not Hispanic or Latino	Diarrhea	5-7 months	6	No Hurt	0	Never	0	Never	0	4	Every day	7	Watery	5	2 or more times per day	2	2-4 days per week	3	NONE SEEN	NONE SEEN	0	0	0	0	0	0	0	0	0	0	0	1
Male	2	2	White - Not Hispanic	9	Not Hispanic or Latino	Diarrhea	5-7 months	6	No Hurt	0	Never	0	Never	0	4	Every day	7	Watery	5	2 or more times per day	2	2-4 days per week	3	NONE SEEN	NONE SEEN	0	0	0	0	0	0	0	0	0	0	0	1
Male	2	5	White - Not Hispanic	9	Not Hispanic or Latino	Diarrhea	5-7 months	6	No Hurt	0	Never	0	Never	0	4	5-6 days per week	5	Watery	5	1 time per day	1	2-4 days per week	3	NONE SEEN	NONE SEEN	0	0	0	0	0	0	0	0	0	0	0	1
Male	2	2	White - Not Hispanic	9	Not Hispanic or Latino	Diarrhea	8NA1 months	9	No Hurt	0	Never	0	Never	0	4	2-4 days per week	3	Watery	5	1 time per day	1	2-4 days per week	3	NONE SEEN	NONE SEEN	0	0	0	0	0	0	0	0	0	0	0	1
Male	2	12	White - Not Hispanic	9	Not Hispanic or Latino	Diarrhea	Over a year	12	No Hurt	0	Never	0	Never	0	4	One day per week	1	Watery	5	2 or more times per day	2	Every day	7	NONE SEEN	NONE SEEN	0	0	0	0	0	0	0	0	0	0	0	1
Male	2	2	White - Not Hispanic	9	Not Hispanic or Latino	Diarrhea	Over a year	12	No Hurt	0	Never	0	Never	0	4	Every day	7	Watery	5	2 or more times per day	2	2-4 days per week	3	NONE SEEN	NONE SEEN	0	0	0	0	0	0	0	0	0	0	0	1
Female	1	1	White - Not Hispanic	9	Not Hispanic or Latino	Diarrhea	Over a year	12	No Hurt	0	Never	0	Never	0	4	Every day	7	Watery	5	All the time (constant pain)	3	Every day	7	NONE SEEN	NONE SEEN	0	0	0	0	0	0	0	0	0	0	0	1
Male	2	2	White - Not Hispanic	9	Not Hispanic or Latino	Diarrhea	Over a year	12	No Hurt	0	Never	0	Never	0	4	5-6 days per week	5	Watery	5	2 or more times per day	2	Every day	7	NONE SEEN	NONE SEEN	0	0	0	0	0	0	0	0	0	0	0	1
Male	2	2	White - Not Hispanic	9	Not Hispanic or Latino	Diarrhea	2-4 months	3	No Hurt	0	Never	0	Never	0	5	Every day	7	Watery	5	All the time (constant pain)	3	Every day	7	NONE SEEN	NONE SEEN	0	0	0	0	0	0	0	0	0	0	0	1
Male	2	1	White - Not Hispanic	9	Not Hispanic or Latino	Diarrhea	2-4 months	3	No Hurt	0	Never	0	Never	0	5	Every day	7	Watery	5	2 or more times per day	2	2-4 days per week	3	NONE SEEN	NONE SEEN	0	0	0	0	0	0	0	0	0	0	0	1
Male	2	1	White - Not Hispanic	9	Not Hispanic or Latino	Diarrhea	2-4 months	3	No Hurt	0	Never	0	Never	0	5	2-4 days per week	3	Watery	5	Never	0	One day per week	1	NONE SEEN	NONE SEEN	0	0	0	0	0	0	0	0	0	0	0	1
Female	1	2	White - Not Hispanic	9	Not Hispanic or Latino	Diarrhea	Over a year	12	No Hurt	0	Never	0	Never	0	7	Every day	7	Watery	5	Never	0	Never	0	NONE SEEN	NONE SEEN	0	0	0	0	0	0	0	0	0	0	0	1
Male	2	1	White - Not Hispanic	9	Not Hispanic or Latino	Diarrhea	8NA1 months	9	Hurts Little Bit	1	Never	0	Never	0	9	Every day	7	Watery	5	1 time per day	1	5-6 days per week	5	c.3218G>A(p.G1073D) heterozygous	NONE SEEN	1	0	0	0	1	0	1	1	0	0	1	0
Male	2	1	White - Not Hispanic	9	Not Hispanic or Latino	Diarrhea	3-4 weeks	0.75	Hurts Little More	2	Never	0	Never	0	NA	Every day	7	Watery	5	2 or more times per day	2	Every day	7	NONE SEEN	NONE SEEN	0	0	0	0	0	0	0	0	0	0	0	1
Male	2	0	White - Not Hispanic	9	Not Hispanic or Latino	Diarrhea	2-4 months	3	No Hurt	0	Never	0	Never	0	NA	Every day	7	Watery	5	2 or more times per day	2	Every day	7	c.3218G>A(p.G1073D) heterozygous	NONE SEEN	1	0	0	0	1	0	1	1	0	0	1	0
Male	2	1	White - Not Hispanic	9	Not Hispanic or Latino	Diarrhea	2-4 months	3	No Hurt	0	Never	0	Never	0	NA	Every day	7	Watery	5	All the time (constant pain)	3	Every day	7	NONE SEEN	NONE SEEN	0	0	0	0	0	0	0	0	0	0	0	1
Female	1	0	White - Not Hispanic	9	Not Hispanic or Latino	Diarrhea	8NA1 months	9	No Hurt	0	Never	0	Never	0	NA	Every day	7	Watery	5	2 or more times per day	2	Every day	7	c.1730T>G(p.V577G) heterozygous	NONE SEEN	0	1	0	0	1	0	1	1	0	0	1	0
Male	2	17	White - Not Hispanic	9	Not Hispanic or Latino	Diarrhea	Over a year	12	Hurts Even More	3	1 time per day	1	One day per week	1	1	One day per week	1	Watery	5	All the time (constant pain)	3	2-4 days per week	3	NONE SEEN	NONE SEEN	0	0	0	0	0	0	0	0	0	0	0	1
Female	1	12	White - Not Hispanic	9	Not Hispanic or Latino	Diarrhea	Over a year	12	Hurts Whole Lot	4	1 time per day	1	One day per week	1	2	2-4 days per week	3	Watery	5	All the time (constant pain)	3	Every day	7	NONE SEEN	NONE SEEN	0	0	0	0	0	0	0	0	0	0	0	1
Male	2	0	White - Not Hispanic	9	Not Hispanic or Latino	Diarrhea	5-7 months	6	Hurts Even More	3	1 time per day	1	One day per week	1	3	2-4 days per week	3	Watery	5	Never	0	Never	0	NONE SEEN	NONE SEEN	0	0	0	0	0	0	0	0	0	0	0	1
Female	1	13	White - Not Hispanic	9	Not Hispanic or Latino	Diarrhea	Over a year	12	Hurts Even More	3	1 time per day	1	One day per week	1	3	One day per week	1	Watery	5	2 or more times per day	2	5-6 days per week	5	NONE SEEN	NONE SEEN	0	0	0	0	0	0	0	0	0	0	0	1
Male	2	1	White - Not Hispanic	9	Not Hispanic or Latino	Diarrhea	Over a year	12	Hurts Little Bit	1	1 time per day	1	One day per week	1	3	One day per week	1	Watery	5	2 or more times per day	2	5-6 days per week	5	NONE SEEN	NONE SEEN	0	0	0	0	0	0	0	0	0	0	0	1
Female	1	15	White - Not Hispanic	9	Not Hispanic or Latino	Diarrhea	5-7 months	6	Hurts Little Bit	1	Never	0	One day per week	1	4	One day per week	1	Watery	5	2 or more times per day	2	One day per week	1	NONE SEEN	NONE SEEN	0	0	0	0	0	0	0	0	0	0	0	1
Female	1	1	White - Not Hispanic	9	Not Hispanic or Latino	Diarrhea	5-7 months	6	Hurts Little Bit	1	1 time per day	1	One day per week	1	4	5-6 days per week	5	Watery	5	1 time per day	1	One day per week	1	NONE SEEN	NONE SEEN	0	0	0	0	0	0	0	0	0	0	0	1
Male	2	3	White - Not Hispanic	9	Not Hispanic or Latino	Diarrhea	Over a year	12	Hurts Whole Lot	4	1 time per day	1	One day per week	1	4	Every day	7	Watery	5	1 time per day	1	One day per week	1	NONE SEEN	NONE SEEN	0	0	0	0	0	0	0	0	0	0	0	1
Female	1	2	White - Not Hispanic	9	Not Hispanic or Latino	Diarrhea	Over a year	12			1 time per day	1	One day per week	1	5	Every day	7	Watery	5	All the time (constant pain)	3	Every day	7	NONE SEEN	NONE SEEN	0	0	0	0	0	0	0	0	0	0	0	1
Female	1	1	White - Not Hispanic	9	Not Hispanic or Latino	Diarrhea	2-4 months	3	Hurts Little Bit	1	1 time per day	1	One day per week	1	6	Every day	7	Watery	5	1 time per day	1	One day per week	1	NONE SEEN	NONE SEEN	0	0	0	0	0	0	0	0	0	0	0	1
Male	2	13	White - Not Hispanic	9	Not Hispanic or Latino	Diarrhea	Over a year	12	Hurts Little More	2	1 time per day	1	One day per week	1	6	One day per week	1	Watery	5	All the time (constant pain)	3	Every day	7	NONE SEEN	NONE SEEN	0	0	0	0	0	0	0	0	0	0	0	1
Male	2	1	White - Not Hispanic	9	Not Hispanic or Latino	Diarrhea	Over a year	12	Hurts Little More	2	1 time per day	1	One day per week	1	6	2-4 days per week	3	Watery	5	1 time per day	1	One day per week	1	NONE SEEN	NONE SEEN	0	0	0	0	0	0	0	0	0	0	0	1
Female	1	0	White - Not Hispanic	9	Not Hispanic or Latino	Diarrhea	3-4 weeks	0.75	Hurts Little Bit	1	1 time per day	1	One day per week	1	9	Every day	7	Watery	5	2 or more times per day	2	Every day	7	NONE SEEN	NONE SEEN	0	0	0	0	0	0	0	0	0	0	0	1
Male	2	14	White - Not Hispanic	9	Not Hispanic or Latino	Diarrhea	2-4 months	3	Hurts Even More	3	2 or more times per day	2	2-4 days per week	3	1	2-4 days per week	3	Watery	5	2 or more times per day	2	2-4 days per week	3	NONE SEEN	NONE SEEN	0	0	0	0	0	0	0	0	0	0	0	1
Female	1	16	White - Not Hispanic	9	Not Hispanic or Latino	Diarrhea	8NA1 months	9	Hurts Even More	3	1 time per day	1	2-4 days per week	3	1	2-4 days per week	3	Watery	5	1 time per day	1	One day per week	1	NONE SEEN	NONE SEEN	0	0	0	0	0	0	0	0	0	0	0	1
Female	1	4	White - Not Hispanic	9	Not Hispanic or Latino	Diarrhea	Over a year	12	Hurts Worst	5	1 time per day	1	2-4 days per week	3	1	2-4 days per week	3	Watery	5	2 or more times per day	2	2-4 days per week	3	NONE SEEN	NONE SEEN	0	0	0	0	0	0	0	0	0	0	0	1
Male	2	10	White - Not Hispanic	9	Not Hispanic or Latino	Diarrhea	Over a year	12	Hurts Even More	3	1 time per day	1	2-4 days per week	3	1	2-4 days per week	3	Watery	5	2 or more times per day	2	2-4 days per week	3	NONE SEEN	NONE SEEN	0	0	0	0	0	0	0	0	0	0	0	1
Female	1	2	White - Not Hispanic	9	Not Hispanic or Latino	Diarrhea	3-4 weeks	0.75	Hurts Even More	3	1 time per day	1	2-4 days per week	3	2	5-6 days per week	5	Watery	5	1 time per day	1	2-4 days per week	3	NONE SEEN	NONE SEEN	0	0	0	0	0	0	0	0	0	0	0	1
Female	1	7	White - Not Hispanic	9	Not Hispanic or Latino	Diarrhea	Over a year	12	Hurts Even More	3	Never	0	2-4 days per week	3	2	2-4 days per week	3	Watery	5	All the time (constant pain)	3	Every day	7	NONE SEEN	NONE SEEN	0	0	0	0	0	0	0	0	0	0	0	1
Male	2	4	White - Not Hispanic	9	Not Hispanic or Latino	Diarrhea	Over a year	12	Hurts Little More	2	1 time per day	1	2-4 days per week	3	2	2-4 days per week	3	Watery	5	2 or more times per day	2	Every day	7	NONE SEEN	NONE SEEN	0	0	0	0	0	0	0	0	0	0	0	1
Male	2	3	White - Not Hispanic	9	Not Hispanic or Latino	Diarrhea	Over a year	12	Hurts Little Bit	1	1 time per day	1	2-4 days per week	3	2	2-4 days per week	3	Watery	5	All the time (constant pain)	3	Every day	7	NONE SEEN	NONE SEEN	0	0	0	0	0	0	0	0	0	0	0	1
Male	2	8	White - Not Hispanic	9	Not Hispanic or Latino	Diarrhea	2-4 months	3	Hurts Little More	2	2 or more times per day	2	2-4 days per week	3	3	5-6 days per week	5	Watery	5	2 or more times per day	2	2-4 days per week	3	NONE SEEN	NONE SEEN	0	0	0	0	0	0	0	0	0	0	0	1
Female	1	1	White - Not Hispanic	9	Not Hispanic or Latino	Diarrhea	5-7 months	6	Hurts Even More	3	2 or more times per day	2	2-4 days per week	3	3	Every day	7	Watery	5	2 or more times per day	2	Every day	7	NONE SEEN	NONE SEEN	0	0	0	0	0	0	0	0	0	0	0	1
Male	2	3	White - Not Hispanic	9	Not Hispanic or Latino	Diarrhea	5-7 months	6	Hurts Even More	3	1 time per day	1	2-4 days per week	3	3	Every day	7	Watery	5	2 or more times per day	2	Every day	7	NONE SEEN	NONE SEEN	0	0	0	0	0	0	0	0	0	0	0	1
Female	1	5	White - Not Hispanic	9	Not Hispanic or Latino	Diarrhea	8NA1 months	9	Hurts Little Bit	1	1 time per day	1	2-4 days per week	3	3	2-4 days per week	3	Watery	5	2 or more times per day	2	Every day	7	NONE SEEN	NONE SEEN	0	0	0	0	0	0	0	0	0	0	0	1
Male	2	5	White - Not Hispanic	9	Not Hispanic or Latino	Diarrhea	Over a year	12	Hurts Worst	5	2 or more times per day	2	2-4 days per week	3	3	5-6 days per week	5	Watery	5	2 or more times per day	2	Every day	7	c.3218G>A(p.G1073D) heterozygous	NONE SEEN	1	0	0	0	1	0	1	1	0	0	1	0
Male	2	2	White - Not Hispanic	9	Not Hispanic or Latino	Diarrhea	Over a year	12	Hurts Even More	3	2 or more times per day	2	2-4 days per week	3	3	Every day	7	Watery	5	1 time per day	1	One day per week	1	NONE SEEN	NONE SEEN	0	0	0	0	0	0	0	0	0	0	0	1
Male	2	4	White - Not Hispanic	9	Not Hispanic or Latino	Diarrhea	3-4 weeks	0.75	Hurts Even More	3	1 time per day	1	2-4 days per week	3	4	One day per week	1	Watery	5	1 time per day	1	One day per week	1	NONE SEEN	NONE SEEN	0	0	0	0	0	0	0	0	0	0	0	1
Male	2	1	White - Not Hispanic	9	Not Hispanic or Latino	Diarrhea	2-4 months	3	Hurts Little More	2	2 or more times per day	2	2-4 days per week	3	4	2-4 days per week	3	Watery	5	All the time (constant pain)	3	Every day	7	NONE SEEN	NONE SEEN	0	0	0	0	0	0	0	0	0	0	0	1
Male	2	4	White - Not Hispanic	9	Not Hispanic or Latino	Diarrhea	5-7 months	6	Hurts Whole Lot	4	2 or more times per day	2	2-4 days per week	3	4	2-4 days per week	3	Watery	5	2 or more times per day	2	Every day	7	NONE SEEN	NONE SEEN	0	0	0	0	0	0	0	0	0	0	0	1
Female	1	2	White - Not Hispanic	9	Not Hispanic or Latino	Diarrhea	Over a year	12	Hurts Whole Lot	4	2 or more times per day	2	2-4 days per week	3	4	Every day	7	Watery	5	All the time (constant pain)	3	Every day	7	NONE SEEN	NONE SEEN	0	0	0	0	0	0	0	0	0	0	0	1
Female	1	1	White - Not Hispanic	9	Not Hispanic or Latino	Diarrhea	Over a year	12	Hurts Little More	2	1 time per day	1	2-4 days per week	3	4	Every day	7	Watery	5	2 or more times per day	2	Every day	7	NONE SEEN	NONE SEEN	0	0	0	0	0	0	0	0	0	0	0	1
Male	2	3	White - Not Hispanic	9	Not Hispanic or Latino	Diarrhea	Over a year	12	Hurts Whole Lot	4	2 or more times per day	2	2-4 days per week	3	5	5-6 days per week	5	Watery	5	2 or more times per day	2	5-6 days per week	5	NONE SEEN	NONE SEEN	0	0	0	0	0	0	0	0	0	0	0	1
Male	2	12	White - Not Hispanic	9	Not Hispanic or Latino	Diarrhea	Over a year	12	Hurts Little More	2	2 or more times per day	2	2-4 days per week	3	5	2-4 days per week	3	Watery	5	All the time (constant pain)	3	Every day	7	NONE SEEN	NONE SEEN	0	0	0	0	0	0	0	0	0	0	0	1
Female	1	18	White - Not Hispanic	9	Not Hispanic or Latino	Diarrhea	Over a year	12	Hurts Even More	3	2 or more times per day	2	2-4 days per week	3	6	Every day	7	Watery	5	2 or more times per day	2	Every day	7	c.3370C>T(p.R1124*) heterozygous	NONE SEEN	0	0	1	0	1	0	1	1	0	0	1	0
Male	2	1	White - Not Hispanic	9	Not Hispanic or Latino	Diarrhea	Over a year	12	Hurts Little Bit	1	1 time per day	1	2-4 days per week	3	8	Every day	7	Watery	5	2 or more times per day	2	2-4 days per week	3	NONE SEEN	NONE SEEN	0	0	0	0	0	0	0	0	0	0	0	1
Male	2	0	White - Not Hispanic	9	Not Hispanic or Latino	Diarrhea	8NA1 months	9	Hurts Little More	2	1 time per day	1	2-4 days per week	3	9	Every day	7	Watery	5	All the time (constant pain)	3	Every day	7	NONE SEEN	NONE SEEN	0	0	0	0	0	0	0	0	0	0	0	1
Male	2	3	White - Not Hispanic	9	Not Hispanic or Latino	Diarrhea	Over a year	12	Hurts Even More	3	1 time per day	1	2-4 days per week	3	NA	Every day	7	Watery	5	2 or more times per day	2	Every day	7	NONE SEEN	NONE SEEN	0	0	0	0	0	0	0	0	0	0	0	1
Female	1	4	White - Not Hispanic	9	Not Hispanic or Latino	Diarrhea	5-7 months	6	Hurts Little More	2	1 time per day	1	5-6 days per week	5	2	Every day	7	Watery	5	2 or more times per day	2	Every day	7	NONE SEEN	NONE SEEN	0	0	0	0	0	0	0	0	0	0	0	1
Male	2	13	White - Not Hispanic	9	Not Hispanic or Latino	Diarrhea	Over a year	12	Hurts Little More	2	2 or more times per day	2	5-6 days per week	5	2	5-6 days per week	5	Watery	5	2 or more times per day	2	Every day	7	NONE SEEN	NONE SEEN	0	0	0	0	0	0	0	0	0	0	0	1
Female	1	6	White - Not Hispanic	9	Not Hispanic or Latino	Diarrhea	Over a year	12	Hurts Little More	2	2 or more times per day	2	5-6 days per week	5	2	Every day	7	Watery	5	2 or more times per day	2	Every day	7	NONE SEEN	NONE SEEN	0	0	0	0	0	0	0	0	0	0	0	1
Male	2	13	White - Not Hispanic	9	Not Hispanic or Latino	Diarrhea	Over a year	12	Hurts Whole Lot	4	1 time per day	1	5-6 days per week	5	2	5-6 days per week	5	Watery	5	1 time per day	1	One day per week	1	NONE SEEN	NONE SEEN	0	0	0	0	0	0	0	0	0	0	0	1
Male	2	0	White - Not Hispanic	9	Not Hispanic or Latino	Diarrhea	2-4 months	3	Hurts Little More	2	2 or more times per day	2	5-6 days per week	5	3	5-6 days per week	5	Watery	5	2 or more times per day	2	5-6 days per week	5	NONE SEEN	NONE SEEN	0	0	0	0	0	0	0	0	0	0	0	1
Female	1	14	White - Not Hispanic	9	Not Hispanic or Latino	Diarrhea	8NA1 months	9	Hurts Even More	3	All the time (constant pain)	3	5-6 days per week	5	3	5-6 days per week	5	Watery	5	All the time (constant pain)	3	2-4 days per week	3	NONE SEEN	NONE SEEN	0	0	0	0	0	0	0	0	0	0	0	1
Male	2	2	White - Not Hispanic	9	Not Hispanic or Latino	Diarrhea	Over a year	12	Hurts Even More	3	2 or more times per day	2	5-6 days per week	5	3	Every day	7	Watery	5	2 or more times per day	2	2-4 days per week	3	c.1730T>G(p.V577G) heterozygous	NONE SEEN	0	1	0	0	1	0	1	1	0	0	1	0
Female	1	1	White - Not Hispanic	9	Not Hispanic or Latino	Diarrhea	Over a year	12	Hurts Whole Lot	4	2 or more times per day	2	5-6 days per week	5	3	Every day	7	Watery	5	All the time (constant pain)	3	Every day	7	NONE SEEN	NONE SEEN	0	0	0	0	0	0	0	0	0	0	0	1
Female	1	11	White - Not Hispanic	9	Not Hispanic or Latino	Diarrhea	Over a year	12	Hurts Even More	3	2 or more times per day	2	5-6 days per week	5	3	Every day	7	Watery	5	Never	0	Never	0	NONE SEEN	NONE SEEN	0	0	0	0	0	0	0	0	0	0	0	1
Female	1	12	White - Not Hispanic	9	Not Hispanic or Latino	Diarrhea	Over a year	12	Hurts Worst	5	1 time per day	1	5-6 days per week	5	3	5-6 days per week	5	Watery	5	All the time (constant pain)	3	Every day	7	NONE SEEN	NONE SEEN	0	0	0	0	0	0	0	0	0	0	0	1
Female	1	16	White - Not Hispanic	9	Not Hispanic or Latino	Diarrhea	8NA1 months	9	Hurts Even More	3	2 or more times per day	2	5-6 days per week	5	4	Every day	7	Watery	5	2 or more times per day	2	Every day	7	NONE SEEN	NONE SEEN	0	0	0	0	0	0	0	0	0	0	0	1
Male	2	18	White - Not Hispanic	9	Not Hispanic or Latino	Diarrhea	Over a year	12	Hurts Whole Lot	4	2 or more times per day	2	5-6 days per week	5	4	5-6 days per week	5	Watery	5	All the time (constant pain)	3	Every day	7	NONE SEEN	NONE SEEN	0	0	0	0	0	0	0	0	0	0	0	1
Female	1	1	White - Not Hispanic	9	Not Hispanic or Latino	Diarrhea	2-4 months	3	Hurts Whole Lot	4	1 time per day	1	5-6 days per week	5	6	Every day	7	Watery	5	2 or more times per day	2	5-6 days per week	5	c.1730T>G(p.V577G) heterozygous	c.4133T>G(p.I1378S) heterozygous	0	1	0	0	1	1	2	1	0	1	0	0
Female	1	7	White - Not Hispanic	9	Not Hispanic or Latino	Diarrhea	2-4 months	3	Hurts Whole Lot	4	2 or more times per day	2	5-6 days per week	5	8	Every day	7	Watery	5	1 time per day	1	One day per week	1	NONE SEEN	NONE SEEN	0	0	0	0	0	0	0	0	0	0	0	1
Male	2	14	White - Not Hispanic	9	Not Hispanic or Latino	Diarrhea	Over a year	12	Hurts Even More	3	1 time per day	1	Every day	7	1	Every day	7	Watery	5	2 or more times per day	2	Every day	7	NONE SEEN	NONE SEEN	0	0	0	0	0	0	0	0	0	0	0	1
Male	2	12	White - Not Hispanic	9	Not Hispanic or Latino	Diarrhea	Over a year	12	Hurts Whole Lot	4	1 time per day	1	Every day	7	1	2-4 days per week	3	Watery	5	2 or more times per day	2	Every day	7	NONE SEEN	NONE SEEN	0	0	0	0	0	0	0	0	0	0	0	1
Male	2	3	White - Not Hispanic	9	Not Hispanic or Latino	Diarrhea	3-4 weeks	0.75	Hurts Even More	3	All the time (constant pain)	3	Every day	7	2	Every day	7	Watery	5	1 time per day	1	2-4 days per week	3	NONE SEEN	NONE SEEN	0	0	0	0	0	0	0	0	0	0	0	1
Male	2	12	White - Not Hispanic	9	Not Hispanic or Latino	Diarrhea	3-4 weeks	0.75	Hurts Whole Lot	4	All the time (constant pain)	3	Every day	7	2	2-4 days per week	3	Watery	5	2 or more times per day	2	Every day	7	NONE SEEN	NONE SEEN	0	0	0	0	0	0	0	0	0	0	0	1
Female	1	16	White - Not Hispanic	9	Not Hispanic or Latino	Diarrhea	2-4 months	3	Hurts Little More	2	1 time per day	1	Every day	7	2	2-4 days per week	3	Watery	5	2 or more times per day	2	Every day	7	NONE SEEN	NONE SEEN	0	0	0	0	0	0	0	0	0	0	0	1
Female	1	14	White - Not Hispanic	9	Not Hispanic or Latino	Diarrhea	8NA1 months	9	Hurts Whole Lot	4	1 time per day	1	Every day	7	2	Every day	7	Watery	5	2 or more times per day	2	2-4 days per week	3	NONE SEEN	NONE SEEN	0	0	0	0	0	0	0	0	0	0	0	1
Female	1	8	White - Not Hispanic	9	Not Hispanic or Latino	Diarrhea	Over a year	12	Hurts Even More	3	2 or more times per day	2	Every day	7	2	Every day	7	Watery	5	2 or more times per day	2	Every day	7	NONE SEEN	NONE SEEN	0	0	0	0	0	0	0	0	0	0	0	1
Male	2	18	White - Not Hispanic	9	Not Hispanic or Latino	Diarrhea	Over a year	12	Hurts Whole Lot	4	1 time per day	1	Every day	7	2	Every day	7	Watery	5	All the time (constant pain)	3	Every day	7	NONE SEEN	NONE SEEN	0	0	0	0	0	0	0	0	0	0	0	1
Female	1	5	White - Not Hispanic	9	Not Hispanic or Latino	Diarrhea	Over a year	12	Hurts Whole Lot	4	2 or more times per day	2	Every day	7	3	Every day	7	Watery	5	2 or more times per day	2	Every day	7	NONE SEEN	NONE SEEN	0	0	0	0	0	0	0	0	0	0	0	1
Female	1	8	White - Not Hispanic	9	Not Hispanic or Latino	Diarrhea	Over a year	12	Hurts Even More	3	2 or more times per day	2	Every day	7	3	Every day	7	Watery	5	2 or more times per day	2	Every day	7	NONE SEEN	NONE SEEN	0	0	0	0	0	0	0	0	0	0	0	1
Male	2	12	White - Not Hispanic	9	Not Hispanic or Latino	Diarrhea	Over a year	12	Hurts Even More	3	2 or more times per day	2	Every day	7	3	Every day	7	Watery	5	All the time (constant pain)	3	Every day	7	NONE SEEN	NONE SEEN	0	0	0	0	0	0	0	0	0	0	0	1
Female	1	15	White - Not Hispanic	9	Not Hispanic or Latino	Diarrhea	Over a year	12	Hurts Whole Lot	4	All the time (constant pain)	3	Every day	7	3	2-4 days per week	3	Watery	5	Never	0	One day per week	1	NONE SEEN	NONE SEEN	0	0	0	0	0	0	0	0	0	0	0	1
Male	2	3	White - Not Hispanic	9	Not Hispanic or Latino	Diarrhea	3-4 weeks	0.75	Hurts Little Bit	1	2 or more times per day	2	Every day	7	4	Every day	7	Watery	5	2 or more times per day	2	Every day	7	NONE SEEN	NONE SEEN	0	0	0	0	0	0	0	0	0	0	0	1
Female	1	8	White - Not Hispanic	9	Not Hispanic or Latino	Diarrhea	Over a year	12	Hurts Whole Lot	4	2 or more times per day	2	Every day	7	4	Every day	7	Watery	5	1 time per day	1	Every day	7	NONE SEEN	NONE SEEN	0	0	0	0	0	0	0	0	0	0	0	1
Male	2	2	White - Not Hispanic	9	Not Hispanic or Latino	Diarrhea	Over a year	12	Hurts Little More	2	2 or more times per day	2	Every day	7	4	Every day	7	Watery	5	All the time (constant pain)	3	Every day	7	NONE SEEN	NONE SEEN	0	0	0	0	0	0	0	0	0	0	0	1
Female	1	3	White - Not Hispanic	9	Not Hispanic or Latino	Diarrhea	Over a year	12	Hurts Even More	3	2 or more times per day	2	Every day	7	4	Every day	7	Watery	5	Never	0	Never	0	NONE SEEN	NONE SEEN	0	0	0	0	0	0	0	0	0	0	0	1
Male	2	2	White - Not Hispanic	9	Not Hispanic or Latino	Diarrhea	Over a year	12	Hurts Even More	3	2 or more times per day	2	Every day	7	4	2-4 days per week	3	Watery	5	1 time per day	1	Every day	7	NONE SEEN	NONE SEEN	0	0	0	0	0	0	0	0	0	0	0	1
Female	1	5	White - Not Hispanic	9	Not Hispanic or Latino	Diarrhea	8NA1 months	9	Hurts Whole Lot	4	2 or more times per day	2	Every day	7	5	Every day	7	Watery	5	2 or more times per day	2	Every day	7	NONE SEEN	NONE SEEN	0	0	0	0	0	0	0	0	0	0	0	1
Female	1	18	White - Not Hispanic	9	Not Hispanic or Latino	Diarrhea	Over a year	12	Hurts Whole Lot	4	2 or more times per day	2	Every day	7	5	Every day	7	Watery	5	1 time per day	1	Never	0	NONE SEEN	NONE SEEN	0	0	0	0	0	0	0	0	0	0	0	1
Female	1	15	White - Not Hispanic	9	Not Hispanic or Latino	Diarrhea	Over a year	12	Hurts Even More	3	2 or more times per day	2	Every day	7	5	Every day	7	Watery	5	Never	0	One day per week	1	NONE SEEN	NONE SEEN	0	0	0	0	0	0	0	0	0	0	0	1
Male	2	3	White - Not Hispanic	9	Not Hispanic or Latino	Diarrhea	Over a year	12	Hurts Worst	5	1 time per day	1	Every day	7	5	Every day	7	Watery	5	1 time per day	1	2-4 days per week	3	NONE SEEN	NONE SEEN	0	0	0	0	0	0	0	0	0	0	0	1
Male	2	18	White - Not Hispanic	9	Not Hispanic or Latino	Diarrhea	2-4 months	3	Hurts Worst	5	2 or more times per day	2	Every day	7	6	Every day	7	Watery	5	2 or more times per day	2	Every day	7	NONE SEEN	NONE SEEN	0	0	0	0	0	0	0	0	0	0	0	1
Male	2	1	White - Not Hispanic	9	Not Hispanic or Latino	Diarrhea	2-4 months	3	Hurts Even More	3	2 or more times per day	2	Every day	7	6	Every day	7	Watery	5	All the time (constant pain)	3	Every day	7	NONE SEEN	NONE SEEN	0	0	0	0	0	0	0	0	0	0	0	1
Male	2	1	White - Not Hispanic	9	Not Hispanic or Latino	Diarrhea	2-4 months	3	Hurts Even More	3	2 or more times per day	2	Every day	7	6	Every day	7	Watery	5	All the time (constant pain)	3	Every day	7	NONE SEEN	NONE SEEN	0	0	0	0	0	0	0	0	0	0	0	1
Male	2	9	White - Not Hispanic	9	Not Hispanic or Latino	Diarrhea	Over a year	12	Hurts Even More	3	All the time (constant pain)	3	Every day	7	6	Every day	7	Watery	5	Never	0	Never	0	NONE SEEN	NONE SEEN	0	0	0	0	0	0	0	0	0	0	0	1
Female	1	4	White - Not Hispanic	9	Not Hispanic or Latino	Diarrhea	Over a year	12	Hurts Even More	3	2 or more times per day	2	Every day	7	6	Every day	7	Watery	5	1 time per day	1	2-4 days per week	3	NONE SEEN	NONE SEEN	0	0	0	0	0	0	0	0	0	0	0	1
Male	2	8	White - Not Hispanic	9	Not Hispanic or Latino	Diarrhea	Over a year	12	Hurts Whole Lot	4	2 or more times per day	2	Every day	7	6	5-6 days per week	5	Watery	5	2 or more times per day	2	Every day	7	NONE SEEN	NONE SEEN	0	0	0	0	0	0	0	0	0	0	0	1
Male	2	14	White - Not Hispanic	9	Not Hispanic or Latino	Diarrhea	Over a year	12	Hurts Even More	3	2 or more times per day	2	Every day	7	6	2-4 days per week	3	Watery	5	All the time (constant pain)	3	Every day	7	NONE SEEN	NONE SEEN	0	0	0	0	0	0	0	0	0	0	0	1
Male	2	1	White - Not Hispanic	9	Not Hispanic or Latino	Diarrhea	Over a year	12	Hurts Even More	3	Never	0	Every day	7	7	Every day	7	Watery	5	All the time (constant pain)	3	Every day	7	NONE SEEN	NONE SEEN	0	0	0	0	0	0	0	0	0	0	0	1
Male	2	1	White - Not Hispanic	9	Not Hispanic or Latino	Diarrhea	Over a year	12	Hurts Whole Lot	4	2 or more times per day	2	Every day	7	8	Every day	7	Watery	5	2 or more times per day	2	Every day	7	c.3218G>A(p.G1073D) heterozygous	NONE SEEN	1	0	0	0	1	0	1	1	0	0	1	0
Female	1	0	White - Not Hispanic	9	Not Hispanic or Latino	Diarrhea	5-7 months	6	Hurts Worst	5	All the time (constant pain)	3	Every day	7	10	Every day	7	Watery	5	All the time (constant pain)	3	Every day	7	c.3218G>A(p.G1073D) heterozygous	NONE SEEN	1	0	0	0	1	0	1	1	0	0	1	0
Female	1	0	White - Not Hispanic	9	Not Hispanic or Latino	Diarrhea	3-4 weeks	0.75	Hurts Little More	2	2 or more times per day	2	Every day	7	NA	Every day	7	Watery	5	2 or more times per day	2	Every day	7	NONE SEEN	NONE SEEN	0	0	0	0	0	0	0	0	0	0	0	1
Male	2	3	White - Not Hispanic	9	Not Hispanic or Latino	Diarrhea	2-4 months	3	Hurts Little More	2	2 or more times per day	2	Every day	7	NA	Every day	7	Watery	5	2 or more times per day	2	Every day	7	NONE SEEN	NONE SEEN	0	0	0	0	0	0	0	0	0	0	0	1
